# Supplementary material for: Proteomic investigation of acute and chronic hypoxia/reoxygenation responsive proteins and pathways in H9C2 cardiomyoblasts
Source: Turk J Biol. 2024 Apr 24;48(3):192–202. doi: 10.55730/1300-0152.2695 (PMC11265846; doi:10.55730/1300-0152.2695)
Supplement: Supplementary file 1 [file TJBIO-2024-00052_Supplementary_File.xlsx]

## Sheet: Whole Proteome
Protein FDR Confidence: Combined	Master	Accession	Description	Exp. q-value: Combined	Sum PEP Score	Coverage [%]	# Peptides	# PSMs	# Unique Peptides	# AAs	MW [kDa]	calc. pI	Score Sequest HT: Sequest HT	# Peptides (by Search Engine): Sequest HT	Biological Process	Cellular Component	Molecular Function	Pfam IDs	Entrez Gene ID	Ensembl Gene ID	Gene Symbol	Gene ID	Reactome Pathways	WikiPathways	# Protein Pathway Groups	# Razor Peptides	Abundance Ratio: (H1) / (H1-R)	Abundance Ratio: (H1) / (H2)	Abundance Ratio: (H2-R) / (H2)	Abundance Ratio: (H1) / (N1)	Abundance Ratio: (H1-R) / (N1)	Abundance Ratio: (N2) / (N1)	Abundance Ratio: (H2) / (N2)	Abundance Ratio: (H2-R) / (N2)	Abundance Ratio Adj. P-Value: (H1) / (H1-R)	Abundance Ratio Adj. P-Value: (H1) / (H2)	Abundance Ratio Adj. P-Value: (H2-R) / (H2)	Abundance Ratio Adj. P-Value: (H1) / (N1)	Abundance Ratio Adj. P-Value: (H1-R) / (N1)	Abundance Ratio Adj. P-Value: (N2) / (N1)	Abundance Ratio Adj. P-Value: (H2) / (N2)	Abundance Ratio Adj. P-Value: (H2-R) / (N2)	Abundances (Grouped): H1	Abundances (Grouped): H1-R	Abundances (Grouped): H2	Abundances (Grouped): H2-R	Abundances (Grouped): N1	Abundances (Grouped): N2	Abundances (Normalized): F1: Sample, 3-042023, 1, H1
High	Master Protein	P30427	Plectin OS=Rattus norvegicus OX=10116 GN=Plec PE=1 SV=2	0	745.033	37	167	2539	167	4687	533.2	5.91	3996.03	167	cell cycle OR cell proliferation;cell organization and biogenesis;other metabolic processes;stress response;developmental processes;other biological processes	plasma membrane;other membranes;cytosol;cytoskeleton;mitochondrion;other cell component	cytoskeletal activity;other molecular function	Pf00307, Pf00681, Pf03501, Pf17902, Pf18373			Plec	O08879; O08880; O08881; P30427	Type I hemidesmosome assembly; Caspase-mediated cleavage of cytoskeletal proteins		2	0	0.956	1.242	1.575	0.862	0.859	0.9	0.845	1.269	0.949573	0.750644	0.940873	0.939465	0.354515	0.9999	0.313328	0.99953	106.9	82.8	95.3	98.1	105.1	111.9	1.41675e+08
High	Master Protein	P38650	Cytoplasmic dynein 1 heavy chain 1 OS=Rattus norvegicus OX=10116 GN=Dync1h1 PE=1 SV=1	0	519.092	24	107	1667	107	4644	531.9	6.46	2371.56	107	cell cycle OR cell proliferation;cell organization and biogenesis;transport;other biological processes	cytoskeleton;nucleus;other cell component	cytoskeletal activity;other molecular function	Pf03028, Pf08385, Pf08393, Pf12774, Pf12775, Pf12777, Pf12780, Pf12781, Pf17852, Pf18198, Pf18199	29489		Dync1h1	P38650; Q63178; rno:29489	Neutrophil degranulation; COPI-mediated anterograde transport; Regulation of PLK1 Activity at G2/M Transition; Loss of Nlp from mitotic centrosomes; Recruitment of mitotic centrosome proteins and complexes; Recruitment of NuMA to mitotic centrosomes; Anchoring of the basal body to the plasma membrane; AURKA Activation by TPX2; MHC class II antigen presentation; Aggrephagy; Separation of Sister Ch…		19	0	0.484	1.009	3.448	0.426	0.893	0.481	1.084	3.696	0.376653	0.999911	0.383528	0.00198149	0.515567	0.326338	1	0.248322	74	110	63	176.8	113.2	63.1	5.83187e+07
High	Master Protein	Q62812	Myosin-9 OS=Rattus norvegicus OX=10116 GN=Myh9 PE=1 SV=3	0	780.428	48	97	4078	82	1961	226.2	5.6	7864.42	97	cell adhesion;cell cycle OR cell proliferation;cell organization and biogenesis;protein metabolism;stress response;transport;developmental processes;signal transduction;other biological processes	plasma membrane;other membranes;cytosol;cytoskeleton;mitochondrion;nucleus;other cell component	signal transduction activity or receptor binding;transporter activity;cytoskeletal activity;other molecular function	Pf00063, Pf01576, Pf02736			Myh9	Q62812	Regulation of actin dynamics for phagocytic cup formation; RHO GTPases activate PAKs		2	17	0.458	1.19	3.881	0.452	0.952	0.433	0.841	3.189	0.268825	0.838841	0.239479	0.00550726	0.77605	0.162296	0.293574	0.428698	60.4	121.7	53.9	178.8	122.5	62.7	2.22105e+08
High	Master Protein	D3ZHA0	Filamin-C OS=Rattus norvegicus OX=10116 GN=Flnc PE=1 SV=1	0	600.822	40	90	2549	90	2726	290.8	5.9	4144.69	90	cell organization and biogenesis;other biological processes	plasma membrane;other membranes;cytosol;cytoskeleton;other cell component	cytoskeletal activity	Pf00307, Pf00630	362332	ENSRNOG00000007281	Flnc	D3ZHA0; rno:362332	Cell-extracellular matrix interactions	MAPK signaling pathway	2	0	0.704	0.9	1.543	0.834	1.203	0.822	1.137	1.764	0.910705	0.944486	0.940873	0.916124	0.880825	0.962519	0.959761	0.911377	84.6	112.3	89.9	130.8	98.8	83.6	3.34897e+08
High	Master Protein	Q9JLT0	Myosin-10 OS=Rattus norvegicus OX=10116 GN=Myh10 PE=1 SV=1	0	315.321	31	59	1111	46	1976	228.8	5.6	1835.57	59	cell adhesion;cell cycle OR cell proliferation;cell organization and biogenesis;stress response;transport;developmental processes;other biological processes	plasma membrane;other membranes;cytosol;cytoskeleton;other cell component	cytoskeletal activity;nucleic acid binding activity;other molecular function	Pf00063, Pf00612, Pf01576, Pf02736	79433		Myh10	Q9JLT0; rno:79433	RHO GTPases activate PAKs	Regulation of actin cytoskeleton	2	4	0.698	1.181	2.288	0.809	1.09	0.747	0.905	1.581	0.905091	0.855324	0.917126	0.888753	0.992824	0.941429	0.57857	0.941276	76.2	119.6	63.2	142.7	120.1	78.3	5.02214e+07
High	Master Protein	P85972	Vinculin OS=Rattus norvegicus OX=10116 GN=Vcl PE=1 SV=1	0	328.558	58	55	1960	55	1066	116.5	6.09	3397.96	55	cell adhesion;cell organization and biogenesis;developmental processes;other biological processes	plasma membrane;other membranes;cytosol;cytoskeleton;other cell component	cytoskeletal activity;other molecular function	Pf01044	305679	ENSRNOG00000010765	Vcl	A6KKR4; P85972; rno:305679	Neutrophil degranulation; Platelet degranulation ; Smooth Muscle Contraction; MAP2K and MAPK activation	Focal adhesion; IL-3 signaling pathway; Regulation of actin cytoskeleton; Integrin-mediated cell adhesion	8	0	1.101	0.829	0.687	1.044	0.964	1.048	1.2	0.803	0.886226	0.860646	0.9364	0.939465	0.812255	0.951092	0.855845	0.910992	101.2	92.1	124	83	96.8	102.9	1.5022e+09
High	Master Protein	D3ZHV2	Microtubule-actin cross-linking factor 1 OS=Rattus norvegicus OX=10116 GN=Macf1 PE=1 SV=1	0	206.487	12	54	275	54	5430	619.2	5.4	301.27	54	cell-cell signaling;cell organization and biogenesis;stress response;transport;developmental processes;signal transduction;other biological processes	plasma membrane;other membranes;cytoskeleton;ER/Golgi;other cell component	cytoskeletal activity;other molecular function	Pf00307, Pf00435, Pf02187, Pf13499, Pf17902, Pf18373	362587		Macf1	D3ZHV2			0	0	1.086	1.2	0.87	1.258	1.049	0.858	0.984	0.785	0.893958	0.821585	0.940873	0.710169	0.950626	0.986389	0.892365	0.903702	114	121.9	73.2	126.1	67.5	97.4	1.067e+07
High	Master Protein	P16086	Spectrin alpha chain, non-erythrocytic 1 OS=Rattus norvegicus OX=10116 GN=Sptan1 PE=1 SV=2	0	214.957	25	51	378	51	2472	284.5	5.33	407.64	51	cell organization and biogenesis	plasma membrane;other membranes;cytosol;cytoskeleton;other cell component	cytoskeletal activity;other molecular function	Pf00018, Pf00036, Pf00435, Pf08726	64159		Sptan1	O88663; P16086; P70477; rno:64159	RAF/MAP kinase cascade; Neutrophil degranulation; RHOU GTPase cycle; RHOV GTPase cycle; COPI-mediated anterograde transport; NCAM signaling for neurite out-growth; Interaction between L1 and Ankyrins; Caspase-mediated cleavage of cytoskeletal proteins		8	0	0.88	0.822	0.798	0.858	0.975	0.792	1.356	1.094	0.989651	0.846578	0.9364	0.939465	0.828376	0.957184	0.391623	0.953444	86	97.5	113.1	100.9	103.4	99.1	2.93939e+07
High	Master Protein	P02454	Collagen alpha-1(I) chain OS=Rattus norvegicus OX=10116 GN=Col1a1 PE=1 SV=5	0	488.077	56	49	1957	48	1453	137.9	5.92	3255.33	49	cell organization and biogenesis;other metabolic processes;stress response;transport;developmental processes;signal transduction;other biological processes	non-structural extracellular;extracellular matrix;ER/Golgi;other cell component	extracellular structural activity;other molecular function	Pf00093, Pf01391, Pf01410	29393	ENSRNOG00000003897	Col1a1	A3KNA1; P02454; P02455; Q63079; rno:29393	Collagen degradation; Immunoregulatory interactions between a Lymphoid and a non-Lymphoid cell; Cell surface interactions at the vascular wall; Collagen chain trimerization; Integrin cell surface interactions; ECM proteoglycans; Crosslinking of collagen fibrils; GPVI-mediated activation cascade; MET activates PTK2 signaling; Non-integrin membrane-ECM interactions; GP1b-IX-V activation signalling;…	Focal adhesion; Osteoblast signaling; Inflammatory response pathway; Burn wound healing; Cardiovascular signaling	21	1	0.975	2.077	1.137	1.069	1.093	1.207	0.443	0.463	0.933575	0.00166664	0.991447	0.916421	0.99515	0.941429	4.23611e-10	0.307903	119.1	118.7	57.4	61.7	109.2	133.8	1.23807e+09
High	Master Protein	P02466	Collagen alpha-2(I) chain OS=Rattus norvegicus OX=10116 GN=Col1a2 PE=1 SV=3	0	347.981	55	47	1271	47	1372	129.5	9.33	1997.13	47	cell organization and biogenesis;other metabolic processes;developmental processes;signal transduction;other biological processes	non-structural extracellular;extracellular matrix;other cell component	extracellular structural activity;other molecular function	Pf01391, Pf01410	84352		Col1a2	P02466; Q9R1E8; rno:84352	Collagen degradation; Immunoregulatory interactions between a Lymphoid and a non-Lymphoid cell; Cell surface interactions at the vascular wall; Collagen chain trimerization; Integrin cell surface interactions; ECM proteoglycans; Crosslinking of collagen fibrils; GPVI-mediated activation cascade; MET activates PTK2 signaling; Non-integrin membrane-ECM interactions; GP1b-IX-V activation signalling;…	Focal adhesion; Inflammatory response pathway	18	0	0.985	1.81	1.148	1.063	1.061	1.22	0.484	0.524	0.928745	0.0185728	0.992187	0.922074	0.962914	0.941429	2.48332e-08	0.478815	115.5	118.6	69.3	69.5	104.3	122.8	4.91393e+08
High	Master Protein	P12785	Fatty acid synthase OS=Rattus norvegicus OX=10116 GN=Fasn PE=1 SV=3	0	254.798	23	47	776	47	2505	272.5	6.39	1254.45	47	other metabolic processes;stress response;other biological processes	cytosol;other cell component	other molecular function	Pf00107, Pf00109, Pf00550, Pf00698, Pf00975, Pf02801, Pf08242, Pf08659, Pf14765, Pf16197	50671	ENSRNOG00000045636	Fasn	O09187; O09190; P12785; Q63577; Q64717; rno:50671	Fatty acyl-CoA biosynthesis; ChREBP activates metabolic gene expression; Vitamin B5 (pantothenate) metabolism	Fatty acid biosynthesis	4	0	0.592	1.459	2.098	0.703	1.186	0.54	0.869	1.946	0.773852	0.272249	0.934972	0.687688	0.902581	0.608472	0.41344	0.911377	95.3	123.9	68.1	118.5	116.8	77.4	6.44224e+07
High	Master Protein	G3V928	Prolow-density lipoprotein receptor-related protein 1 OS=Rattus norvegicus OX=10116 GN=Lrp1 PE=1 SV=1	0	240.822	11	46	810	46	4545	504.6	5.36	1111.93	46	cell cycle OR cell proliferation;cell organization and biogenesis;other metabolic processes;stress response;transport;developmental processes;signal transduction;other biological processes	plasma membrane;other membranes;cytoskeleton;ER/Golgi;nucleus;other cytoplasmic organelle;other cell component	signal transduction activity or receptor binding;other molecular function	Pf00008, Pf00057, Pf00058, Pf07645, Pf12662, Pf14670, Pf16472	299858	ENSRNOG00000025053	Lrp1	G3V928; Q5I0H1; rno:299858	Retinoid metabolism and transport; Scavenging of heme from plasma	Statin pathway; Wnt signaling pathway; Cholesterol metabolism	5	0	0.751	1.279	1.888	0.922	1.273	0.726	0.997	1.851	0.92989	0.661333	0.9364	0.994997	0.759141	0.941429	0.918336	0.911377	95.4	118	83.4	126.8	94.8	81.6	7.59299e+07
High	Master Protein	G3V7L1	Utrophin OS=Rattus norvegicus OX=10116 GN=Utrn PE=1 SV=3	0	160.227	14	44	271	44	3419	391.1	5.29	288.23	44	cell-cell signaling;cell organization and biogenesis;other biological processes	plasma membrane;other membranes;cytoskeleton;other cell component	signal transduction activity or receptor binding;cytoskeletal activity;other molecular function	Pf00307, Pf00435, Pf00569, Pf09068, Pf09069	25600	ENSRNOG00000011058	Utrn	G3V7L1			0	0	0.918	1.058	1.378	0.802	0.902	0.848	0.976	1.228	0.969451	0.965115	0.965067	0.888338	0.56858	0.975933	0.86125	0.990213	100.5	92.2	96.7	115.3	104.3	91	2.58984e+07
High	Master Protein	P21263	Nestin OS=Rattus norvegicus OX=10116 GN=Nes PE=1 SV=2	0	233.481	32	44	505	44	1893	208.7	4.34	738.92	44	cell cycle OR cell proliferation;cell organization and biogenesis;developmental processes;other biological processes	cytoskeleton;other cell component	signal transduction activity or receptor binding;other molecular function	Pf00038			Nes	P21263; Q8CJ14			0	0	1.129	1.244	0.958	0.916	0.782	1.1	0.682	0.688	0.868659	0.74304	0.955305	0.992112	0.0800484	0.941429	0.00487446	0.85506	108.9	100.7	90.5	90	113.7	96.3	4.38935e+07
High	Master Protein	P34926	Microtubule-associated protein 1A OS=Rattus norvegicus OX=10116 GN=Map1a PE=1 SV=1	0	205.72	21	43	595	43	2774	299.3	4.94	598.81	43	cell organization and biogenesis;transport;developmental processes;other biological processes	cytosol;cytoskeleton;other cell component	signal transduction activity or receptor binding;cytoskeletal activity;other molecular function		25152		Map1a	P34926; rno:25152			0	0	0.685	1.135	1.764	0.786	1.164	0.663	0.97	1.744	0.898508	0.900315	0.9364	0.869615	0.934514	0.941429	0.842659	0.911377	74.3	131.1	73.1	128.6	99.8	93.1	1.76377e+07
High	Master Protein	P13941	Collagen alpha-1(III) chain OS=Rattus norvegicus OX=10116 GN=Col3a1 PE=2 SV=3	0	215.715	47	41	667	40	1463	138.9	6.52	603.96	41	cell adhesion;cell cycle OR cell proliferation;cell organization and biogenesis;protein metabolism;other metabolic processes;stress response;developmental processes;signal transduction;other biological processes	non-structural extracellular;extracellular matrix;other cell component	signal transduction activity or receptor binding;extracellular structural activity;other molecular function	Pf00093, Pf01391, Pf01410	84032	ENSRNOG00000003357	Col3a1	O70604; P13941; Q5PQT6; rno:84032	MET activates PTK2 signaling; Collagen degradation; Immunoregulatory interactions between a Lymphoid and a non-Lymphoid cell; Assembly of collagen fibrils and other multimeric structures; Collagen chain trimerization; Signaling by PDGF; Integrin cell surface interactions; ECM proteoglycans; Non-integrin membrane-ECM interactions; NCAM1 interactions	Focal adhesion; Inflammatory response pathway	14	1	0.979	2.086	1.132	1.015	1.008	0.92	0.556	0.516	0.932319	0.00154105	0.98722	0.959579	0.883819	0.992885	7.42317e-06	0.451669	106.3	116.1	69.3	71.6	127.1	109.6	1.52217e+08
High	Master Protein	Q9QXQ0	Alpha-actinin-4 OS=Rattus norvegicus OX=10116 GN=Actn4 PE=1 SV=2	0	308.449	51	41	1146	26	911	104.8	5.44	2177.15	41	cell organization and biogenesis;RNA metabolism OR transcription;stress response;transport;developmental processes;signal transduction;other biological processes	plasma membrane;other membranes;cytosol;cytoskeleton;nucleus;other cell component	cytoskeletal activity;nucleic acid binding activity;other molecular function	Pf00307, Pf00435, Pf08726	63836		Actn4	Q6P786; Q9QXQ0; rno:63836	Platelet degranulation	Striated muscle contraction	2	15	0.576	0.6	1.038	0.834	1.462	0.776	1.784	1.792	0.732018	0.084501	0.970467	0.916421	0.205088	0.951092	0.00168038	0.911377	74.1	133	108.8	130.5	92.7	60.9	1.67897e+08
High	Master Protein	Q2TL32	E3 ubiquitin-protein ligase UBR4 OS=Rattus norvegicus OX=10116 GN=Ubr4 PE=1 SV=2	0	124.121	9	40	245	40	5194	573.4	6.07	161.05	40	protein metabolism;other metabolic processes;other biological processes	other membranes;cytosol;cytoskeleton;nucleus	other molecular function	Pf02207, Pf13764, Pf19423	313658		Ubr4	Q2TL32; Q5BJM4; rno:313658	Neutrophil degranulation; Antigen processing: Ubiquitination & Proteasome degradation		2	0	1.073	1.119	1.564	0.925	0.959	0.694	1.083	1.672	0.8909	0.927466	0.940873	0.994997	0.788758	0.941429	0.995599	0.915418	90.5	91.1	76.4	146.7	112.2	83.2	1.04116e+07
High	Master Protein	P05197	Elongation factor 2 OS=Rattus norvegicus OX=10116 GN=Eef2 PE=1 SV=4	0	268.423	53	40	1796	40	858	95.2	6.83	3181.3	40	cell cycle OR cell proliferation;protein metabolism;other metabolic processes;stress response;developmental processes;other biological processes	other membranes;cytosol;translational apparatus;other cell component	cytoskeletal activity;translation activity;nucleic acid binding activity;other molecular function	Pf00009, Pf00679, Pf03144, Pf03764, Pf14492	29565	ENSRNOG00000020266	Eef2	P05197; P97619; rno:29565	Neutrophil degranulation; Protein methylation; Synthesis of diphthamide-EEF2; Peptide chain elongation	Translation factors	5	0	0.87	1.098	1.223	0.912	1.045	0.888	0.914	1.176	0.992464	0.936936	0.991453	0.985853	0.94885	0.995353	0.616012	0.974961	101.6	102.8	90.2	95.7	110.3	99.4	7.7743e+08
High	Master Protein	P11442	Clathrin heavy chain 1 OS=Rattus norvegicus OX=10116 GN=Cltc PE=1 SV=3	0	208.686	26	38	823	38	1675	191.5	5.72	1388.85	38	cell cycle OR cell proliferation;cell organization and biogenesis;other metabolic processes;transport;other biological processes	plasma membrane;other membranes;cytosol;cytoskeleton;ER/Golgi;nucleus;other cell component	signal transduction activity or receptor binding;cytoskeletal activity;nucleic acid binding activity;other molecular function	Pf00637, Pf01394, Pf09268, Pf13838	54241		Cltc	P11442; rno:54241	MHC class II antigen presentation; Cargo recognition for clathrin-mediated endocytosis; RHOU GTPase cycle; RHOV GTPase cycle; Golgi Associated Vesicle Biogenesis; Lysosome Vesicle Biogenesis; LDL clearance; Recycling pathway of L1; WNT5A-dependent internalization of FZD4; VLDLR internalisation and degradation; WNT5A-dependent internalization of FZD2, FZD5 and ROR2; Retrograde neurotrophin signall…	Kit receptor signaling pathway	16	0	0.509	0.987	3.279	0.467	0.882	0.426	1.009	3.407	0.473017	0.999911	0.456204	0.00928304	0.463626	0.142234	0.927572	0.345	82	98.3	65.2	146.5	118.9	89	7.43446e+07
High	Master Protein	Q5QD51	A-kinase anchor protein 12 OS=Rattus norvegicus OX=10116 GN=Akap12 PE=1 SV=1	0	254.616	34	37	592	37	1687	181	4.4	887.14	37	signal transduction;other biological processes	plasma membrane;other membranes;cytosol;cytoskeleton;other cell component	other molecular function	Pf03832	83425	ENSRNOG00000019549	Akap12	Q5QD49; Q5QD50; Q5QD51; Q9Z1F7; rno:83425	RHOF GTPase cycle; RHOD GTPase cycle	G protein signaling pathways	3	0	0.673	0.937	1.145	0.81	1.177	0.97	0.903	0.994	0.887718	0.985073	0.991493	0.888753	0.914544	0.97074	0.570774	0.927083	80.3	123.7	90.2	99.6	104.8	101.4	8.02333e+07
High	Master Protein	Q1JU68	Eukaryotic translation initiation factor 3 subunit A OS=Rattus norvegicus OX=10116 GN=Eif3a PE=2 SV=2	0	152.299	27	37	401	37	1354	163.1	6.77	460.16	37	cell organization and biogenesis;protein metabolism;other metabolic processes;other biological processes	cytosol;cytoskeleton;translational apparatus;nucleus;other cell component	signal transduction activity or receptor binding;nucleic acid binding activity	Pf01399	292148	ENSRNOG00000010117	Eif3a	Q1JU68; rno:292148	L13a-mediated translational silencing of Ceruloplasmin expression; Formation of a pool of free 40S subunits; GTP hydrolysis and joining of the 60S ribosomal subunit; Translation initiation complex formation; Formation of the ternary complex, and subsequently, the 43S complex; Ribosomal scanning and start codon recognition	Translation factors	7	0	0.791	1.122	1.82	0.572	0.748	0.84	0.754	1.54	0.963884	0.914928	0.9364	0.139571	0.0319529	0.975933	0.0502796	0.943899	128.8	82.7	73.3	104.6	101.4	109.2	2.61736e+07
High	Master Protein	Q9Z1P2	Alpha-actinin-1 OS=Rattus norvegicus OX=10116 GN=Actn1 PE=1 SV=1	0	266.919	45	37	1019	22	892	102.9	5.38	1914.73	37	cell adhesion;cell organization and biogenesis;RNA metabolism OR transcription;other biological processes	plasma membrane;other membranes;cytosol;cytoskeleton;nucleus;other cell component	signal transduction activity or receptor binding;cytoskeletal activity;nucleic acid binding activity;other molecular function	Pf00307, Pf00435, Pf08726	81634	ENSRNOG00000056756	Actn1	Q9Z1P2; rno:81634	RHOBTB2 GTPase cycle; RHOF GTPase cycle; RHOD GTPase cycle; Platelet degranulation ; Regulation of cytoskeletal remodeling and cell spreading by IPP complex components	Focal adhesion; Regulation of actin cytoskeleton	7	0	0.527	0.611	1.049	0.791	1.496	0.745	1.786	1.9	0.553208	0.103963	0.970682	0.869615	0.140004	0.941429	0.00165092	0.911377	71.2	131.8	119.1	123	87.9	67	4.80489e+07
High	Master Protein	Q9Z1A6	Vigilin OS=Rattus norvegicus OX=10116 GN=Hdlbp PE=1 SV=1	0	158.235	28	35	453	35	1268	141.5	6.96	517.78	35	other metabolic processes;transport	non-structural extracellular;nucleus;other cell component	nucleic acid binding activity	Pf00013			Hdlbp	Q9Z1A6	HDL clearance		1	0	0.892	1.142	1.161	0.897	1.049	0.737	1.082	1.102	0.983045	0.891161	0.99967	0.970074	0.950626	0.941429	1	0.956127	114.3	110.5	92.5	91.2	105.5	86	2.10155e+07
High	Master Protein	P15205	Microtubule-associated protein 1B OS=Rattus norvegicus OX=10116 GN=Map1b PE=1 SV=3	0	159.862	20	33	327	33	2461	269.5	4.81	405.4	33	cell organization and biogenesis;stress response;transport;developmental processes;other biological processes	plasma membrane;other membranes;cytosol;cytoskeleton;other cell component	cytoskeletal activity;other molecular function	Pf00414	29456	ENSRNOG00000017428	Map1b	B0BNK3; F1LRL9; P15205; Q62958; Q9ER21; Q9QW92; rno:29456		Wnt signaling pathway	1	0	0.637	1.086	1.954	0.735	1.174	0.679	0.948	1.742	0.856095	0.943847	0.9364	0.777691	0.921075	0.941429	0.771678	0.911377	89.9	124	69.2	128.7	106.8	81.5	1.60607e+07
High	Master Protein	P02564	Myosin-7 OS=Rattus norvegicus OX=10116 GN=Myh7 PE=1 SV=2	0	148.953	19	33	111	7	1935	222.9	5.82	156.41	33	cell organization and biogenesis;other metabolic processes;stress response;developmental processes;other biological processes	cytoskeleton;other cell component	cytoskeletal activity;other molecular function	Pf00063, Pf01576, Pf02736	29557		Myh7	P02564; rno:29557			0	24	0.786	0.73	2.932	1.016	1.435	1.384	1.101	2.62	0.965551	0.319922	0.624968	0.958787	0.407889	0.668928	0.987838	0.674973	49.3	74.4	55.1	265.9	73.1	82.1	2.59661e+06
High	Master Protein	P34058	Heat shock protein HSP 90-beta OS=Rattus norvegicus OX=10116 GN=Hsp90ab1 PE=1 SV=4	0	218.293	47	31	1806	19	724	83.2	5.03	3019.74	31	cell organization and biogenesis;protein metabolism;DNA metabolism;other metabolic processes;stress response;developmental processes;other biological processes	non-structural extracellular;plasma membrane;other membranes;cytosol;nucleus;other cytoplasmic organelle;other cell component	signal transduction activity or receptor binding;cytoskeletal activity;nucleic acid binding activity;other molecular function	Pf00183, Pf02518	301252	ENSRNOG00000019834	Hsp90ab1	P34058; Q1PSW2; Q66H55; Q68GV5; Q9QWC6; rno:301252	Neutrophil degranulation; The role of GTSE1 in G2/M progression after G2 checkpoint; Regulation of actin dynamics for phagocytic cup formation; Estrogen-dependent gene expression; RHOBTB2 GTPase cycle; The NLRP3 inflammasome; HSP90 chaperone cycle for steroid hormone receptors (SHR) in the presence of ligand; Sema3A PAK dependent Axon repulsion; Attenuation phase; DDX58/IFIH1-mediated induction o…	Glucocorticoid effect on target gene expression; TNF-alpha NF-kB signaling pathway	16	12	0.603	1.146	1.962	0.682	1.164	0.599	1.017	1.985	0.789641	0.882357	0.9364	0.608219	0.934514	0.873984	0.944297	0.911377	73.6	130.9	70.1	141.3	113.2	70.9	3.10264e+08
High	Master Protein	P31000	Vimentin OS=Rattus norvegicus OX=10116 GN=Vim PE=1 SV=2	0	186.397	72	30	1187	26	466	53.7	5.12	2025.04	30	cell organization and biogenesis;stress response;developmental processes;signal transduction;other biological processes	plasma membrane;other membranes;cytosol;cytoskeleton;nucleus;other cytoplasmic organelle;other cell component	cytoskeletal activity;nucleic acid binding activity;other molecular function	Pf00038, Pf04732	81818		Vim	P31000; rno:81818	Striated Muscle Contraction; Aggrephagy; RHOBTB1 GTPase cycle; Caspase-mediated cleavage of cytoskeletal proteins	Striated muscle contraction	5	4	1.627	1.492	0.894	0.933	0.586	1.047	0.64	0.543	0.250046	0.215761	0.940873	0.995187	2.45999e-05	0.951092	0.000850392	0.536755	125.8	70.3	81.9	68.6	122.5	131	1.20691e+08
High	Master Protein	Q66HD0	Endoplasmin OS=Rattus norvegicus OX=10116 GN=Hsp90b1 PE=1 SV=2	0	209.238	42	29	1316	28	804	92.7	4.81	2122.8	29	cell organization and biogenesis;protein metabolism;other metabolic processes;stress response;transport;other biological processes	plasma membrane;other membranes;cytosol;ER/Golgi;other cell component	signal transduction activity or receptor binding;nucleic acid binding activity;other molecular function	Pf00183, Pf02518	362862	ENSRNOG00000026963	Hsp90b1	A6IFJ6; Q66HD0; rno:362862	Regulation of Insulin-like Growth Factor (IGF) transport and uptake by Insulin-like Growth Factor Binding Proteins (IGFBPs); Post-translational protein phosphorylation; Scavenging by Class A Receptors; Interleukin-4 and Interleukin-13 signaling; Trafficking and processing of endosomal TLR		5	0	0.741	1.069	1.664	0.817	1.097	0.699	1.049	1.769	0.926344	0.952342	0.9364	0.895186	0.999527	0.941429	0.982722	0.911377	82.8	116	79.5	135.1	108.8	77.7	2.58289e+08
High	Master Protein	Q2PQA9	Kinesin-1 heavy chain OS=Rattus norvegicus OX=10116 GN=Kif5b PE=1 SV=1	0	149.042	34	29	432	29	963	109.5	6.44	686.32	29	cell organization and biogenesis;stress response;transport;developmental processes;other biological processes	other membranes;cytoskeleton;mitochondrion;other cytoplasmic organelle;other cell component	cytoskeletal activity;other molecular function	Pf00225	117550		Kif5b	Q2PQA9; Q9WV65; rno:117550	MHC class II antigen presentation; COPI-dependent Golgi-to-ER retrograde traffic; Kinesins; RHO GTPases activate KTN1		4	0	0.654	1.309	2.046	0.785	1.187	0.67	0.91	1.849	0.868659	0.595328	0.9364	0.869615	0.902581	0.941429	0.603987	0.911377	98.5	126	63.7	138.9	103.9	68.9	5.11974e+07
High	Master Protein	P04937	Fibronectin OS=Rattus norvegicus OX=10116 GN=Fn1 PE=1 SV=2	0	168.418	15	28	495	28	2477	272.3	5.76	814.08	28	cell adhesion;cell organization and biogenesis;protein metabolism;other metabolic processes;stress response;developmental processes;signal transduction;other biological processes	non-structural extracellular;extracellular matrix;plasma membrane;other membranes;ER/Golgi	signal transduction activity or receptor binding;enzyme regulator activity;extracellular structural activity;other molecular function	Pf00039, Pf00040, Pf00041			Fn1	P04937; Q6LDX9	Regulation of Insulin-like Growth Factor (IGF) transport and uptake by Insulin-like Growth Factor Binding Proteins (IGFBPs); Degradation of the extracellular matrix; Cell surface interactions at the vascular wall; Platelet degranulation ; Integrin cell surface interactions; Post-translational protein phosphorylation; Molecules associated with elastic fibres; Syndecan interactions; ECM proteoglyca…		17	0	0.995	1.322	0.744	1.088	1.054	1.196	0.701	0.576	0.926344	0.566304	0.9364	0.899017	0.957674	0.941429	0.00970756	0.628723	111.5	105.9	88.8	70.7	100.5	122.5	1.32725e+08
High	Master Protein	Q9JLA3	UDP-glucose:glycoprotein glucosyltransferase 1 OS=Rattus norvegicus OX=10116 GN=Uggt1 PE=1 SV=2	0	117.657	19	28	356	28	1551	176.3	5.66	442.59	28	protein metabolism;other metabolic processes;stress response;other biological processes	ER/Golgi;other cell component	other molecular function	Pf06427, Pf18400, Pf18401, Pf18402, Pf18403, Pf18404	171129	ENSRNOG00000014901	Uggt1	Q9JLA3; rno:171129			0	0	0.611	1.14	2.079	0.746	1.23	0.564	1.074	2.376	0.804341	0.892886	0.934972	0.793973	0.84425	0.73435	0.996764	0.842723	83.5	129.9	77.9	141.7	113.6	53.4	2.27754e+07
High	Master Protein	P06761	Endoplasmic reticulum chaperone BiP OS=Rattus norvegicus OX=10116 GN=Hspa5 PE=1 SV=1	0	212.705	51	28	1107	26	654	72.3	5.16	2225.35	28	protein metabolism;other metabolic processes;stress response;transport;developmental processes;signal transduction;other biological processes	plasma membrane;other membranes;cytosol;mitochondrion;ER/Golgi;nucleus;other cell component	translation activity;other molecular function	Pf00012	25617		Hspa5	P06761; rno:25617	Regulation of HSF1-mediated heat shock response; Antigen Presentation: Folding, assembly and peptide loading of class I MHC		2	2	1.161	0.963	0.722	1.152	0.961	1.083	1.068	0.771	0.854738	0.999911	0.9364	0.859604	0.803945	0.941429	0.994983	0.903702	114.3	108	102.4	83.6	93	98.8	1.05234e+09
High	Master Protein	Q9JI03	Collagen alpha-1(V) chain OS=Rattus norvegicus OX=10116 GN=Col5a1 PE=1 SV=1	0	137.828	24	28	359	26	1840	183.9	4.97	492.17	28	cell adhesion;cell organization and biogenesis;other metabolic processes;stress response;developmental processes;other biological processes	non-structural extracellular;extracellular matrix;other cell component	extracellular structural activity;other molecular function	Pf01391, Pf01410	85490		Col5a1	Q9JI03; rno:85490	MET activates PTK2 signaling; Collagen degradation; Assembly of collagen fibrils and other multimeric structures; Collagen chain trimerization; Signaling by PDGF; Integrin cell surface interactions; ECM proteoglycans; Non-integrin membrane-ECM interactions; NCAM1 interactions	Focal adhesion; Cardiovascular signaling	13	2	0.974	1.16	0.609	1.004	1.115	1.237	0.687	0.44	0.933575	0.868481	0.917126	0.966492	0.988388	0.941429	0.00583512	0.248783	97	114.7	93.6	77.4	107.9	109.3	8.17128e+07
High	Master Protein	P82995	Heat shock protein HSP 90-alpha OS=Rattus norvegicus OX=10116 GN=Hsp90aa1 PE=1 SV=3	0	198.362	41	28	1906	17	733	84.8	5.01	3163.21	28	cell organization and biogenesis;protein metabolism;DNA metabolism;other metabolic processes;stress response;transport;developmental processes;other biological processes	extracellular matrix;plasma membrane;other membranes;cytosol;cytoskeleton;mitochondrion;nucleus;other cytoplasmic organelle;other cell component	signal transduction activity or receptor binding;enzyme regulator activity;cytoskeletal activity;nucleic acid binding activity;other molecular function	Pf00183, Pf02518	299331	ENSRNOG00000059714	Hsp90aa1	P82995; Q91XW0; rno:299331	The role of GTSE1 in G2/M progression after G2 checkpoint; Regulation of PLK1 Activity at G2/M Transition; Downregulation of ERBB2 signaling; Regulation of necroptotic cell death; Neutrophil degranulation; Loss of Nlp from mitotic centrosomes; Recruitment of mitotic centrosome proteins and complexes; Recruitment of NuMA to mitotic centrosomes; Anchoring of the basal body to the plasma membrane; A…	EBV LMP1 signaling; TNF-alpha NF-kB signaling pathway; IL-2 signaling pathway	31	0	0.626	1.154	2.005	0.743	1.172	0.626	1.015	2.103	0.841633	0.871152	0.9364	0.791831	0.922516	0.941429	0.941101	0.903702	81.9	125.1	70.7	144.1	108.7	69.5	1.50409e+08
High	Master Protein	Q63598	Plastin-3 OS=Rattus norvegicus OX=10116 GN=Pls3 PE=1 SV=2	0	146.518	47	27	590	27	630	70.6	5.48	1122.58	27	cell organization and biogenesis;developmental processes;other biological processes	cytoskeleton;other cell component	cytoskeletal activity;other molecular function	Pf00307, Pf13499			Pls3	Q63598			0	0	0.71	0.81	1.079	0.809	1.097	0.758	1.315	1.509	0.910705	0.818797	0.976537	0.888753	0.999527	0.942705	0.507836	0.945182	81.6	118.9	103.4	115.7	103.9	76.5	7.56882e+07
High	Master Protein	Q9JK25	CAP-Gly domain-containing linker protein 1 OS=Rattus norvegicus OX=10116 GN=Clip1 PE=1 SV=2	0	116.417	25	27	209	23	1320	148.2	5.31	231.9	27	cell organization and biogenesis;transport;other biological processes	other membranes;cytoskeleton;nucleus;other cell component	cytoskeletal activity;other molecular function	Pf01302, Pf16641	65201	ENSRNOG00000001247	Clip1	A0A0G2K3T3; Q9JK25; rno:65201	Separation of Sister Chromatids; Amplification of signal from unattached kinetochores via a MAD2 inhibitory signal; Resolution of Sister Chromatid Cohesion; RHO GTPases Activate Formins; EML4 and NUDC in mitotic spindle formation; RHO GTPases activate IQGAPs		7	4	1.09	1.001	0.788	1.082	1.006	1.08	0.989	0.716	0.893821	0.999911	0.9364	0.90111	0.882475	0.941429	0.896682	0.888135	85	122.2	132.2	76.5	92.7	91.4	5.90013e+07
High	Master Protein	A0A0G2K2P5	Tight junction protein ZO-1 OS=Rattus norvegicus OX=10116 GN=Tjp1 PE=1 SV=1	0	129.283	20	27	246	27	1765	197	6.6	278.16	27	cell adhesion;cell organization and biogenesis;other metabolic processes;developmental processes;other biological processes	plasma membrane;other membranes;cytosol;nucleus;other cell component	kinase activity;other molecular function	Pf00595, Pf00625, Pf00791, Pf07653		ENSRNOG00000011077	Tjp1	A0A0G2K2P5	Signaling by Hippo; Apoptotic cleavage of cell adhesion proteins; Regulation of gap junction activity		3	0	0.74	0.927	1.461	0.962	1.17	1.111	0.947	1.33	0.926344	0.971586	0.952198	0.994997	0.926218	0.941429	0.766081	0.986992	77.2	121.1	88	133.2	75.9	104.7	1.96162e+07
High	Master Protein	P06685	Sodium/potassium-transporting ATPase subunit alpha-1 OS=Rattus norvegicus OX=10116 GN=Atp1a1 PE=1 SV=1	0	145.818	30	27	576	27	1023	113	5.45	894.41	27	transport;other biological processes	plasma membrane;other membranes;cytoskeleton;ER/Golgi;other cytoplasmic organelle;other cell component	transporter activity;cytoskeletal activity;other molecular function	Pf00122, Pf00689, Pf00690, Pf13246	24211	ENSRNOG00000030019	Atp1a1	P06685; Q64609; rno:24211	Ion transport by P-type ATPases; Ion homeostasis	Proximal tubule transporters; Thick ascending limb transporters	4	0	0.621	1.138	1.715	0.759	1.308	0.673	1.007	1.69	0.832574	0.893884	0.9364	0.831668	0.662712	0.941429	0.927572	0.911377	87.3	133.4	71.6	130.7	103.9	73	4.90241e+07
High	Master Protein	P63018	Heat shock cognate 71 kDa protein OS=Rattus norvegicus OX=10116 GN=Hspa8 PE=1 SV=1	0	196.231	52	26	1288	22	646	70.8	5.52	2407.19	26	cell cycle OR cell proliferation;cell organization and biogenesis;protein metabolism;RNA metabolism OR transcription;other metabolic processes;stress response;transport;developmental processes;other biological processes	non-structural extracellular;plasma membrane;other membranes;cytosol;cytoskeleton;ER/Golgi;nucleus;other cytoplasmic organelle;other cell component	signal transduction activity or receptor binding;nucleic acid binding activity;other molecular function	Pf00012	24468	ENSRNOG00000034066	Hspa8	P08109; P12225; P63018; Q4FZY7; Q62373; Q62374; Q62375; rno:24468	Clathrin-mediated endocytosis; Neutrophil degranulation; Regulation of HSF1-mediated heat shock response; mRNA Splicing - Major Pathway; AUF1 (hnRNP D0) binds and destabilizes mRNA; Golgi Associated Vesicle Biogenesis; Lysosome Vesicle Biogenesis; Protein methylation; HSP90 chaperone cycle for steroid hormone receptors (SHR) in the presence of ligand; Attenuation phase; GABA synthesis, release, r…		12	2	1.244	1.062	0.716	1.143	0.885	1.161	0.915	0.648	0.774865	0.959504	0.9364	0.869201	0.476746	0.941429	0.623125	0.808722	114	93.4	102.3	77.6	99.4	113.3	1.03699e+09
High	Master Protein	Q9ESN0	Protein Niban 1 OS=Rattus norvegicus OX=10116 GN=Niban1 PE=1 SV=2	0	148.682	30	26	577	26	937	103.4	4.7	784.41	26	stress response;other biological processes	plasma membrane;other membranes;cytosol;other cell component			63912	ENSRNOG00000002403	Niban1	Q9ESN0; rno:63912			0	0	0.535	0.88	1.809	0.637	1.206	0.526	1.376	2.467	0.586489	0.927466	0.9364	0.388269	0.878924	0.53876	0.336134	0.814969	76.7	130	80.2	142.6	109.2	61.3	6.30676e+07
High	Master Protein	P48037	Annexin A6 OS=Rattus norvegicus OX=10116 GN=Anxa6 PE=1 SV=2	0	120.285	39	26	681	26	673	75.7	5.57	1012.86	26	cell organization and biogenesis;stress response;transport;developmental processes;signal transduction;other biological processes	plasma membrane;other membranes;mitochondrion;nucleus;other cytoplasmic organelle;other cell component	transporter activity;cytoskeletal activity;other molecular function	Pf00191			Anxa6	P48037			0	0	0.887	0.91	0.944	0.929	1.041	0.759	1.314	1.297	0.983045	0.951475	0.95208	0.994997	0.940191	0.943615	0.511529	0.993627	95.4	108.4	105.7	106	103.9	80.4	2.25472e+08
High	Master Protein	Q9Z1X1	Extended synaptotagmin-1 OS=Rattus norvegicus OX=10116 GN=Esyt1 PE=1 SV=1	0	120.646	32	25	374	25	1088	121.1	5.69	469.46	25	cell organization and biogenesis;transport	plasma membrane;other membranes;ER/Golgi	transporter activity;other molecular function	Pf00168, Pf17047	29579		Esyt1	Q3T1L3; Q9Z1X1; rno:29579	RAC1 GTPase cycle; RAC2 GTPase cycle; RAC3 GTPase cycle; RHOF GTPase cycle; RHOD GTPase cycle; RHOG GTPase cycle; Glycosphingolipid metabolism		7	0	0.661	1.13	1.815	0.818	1.283	0.679	1.089	2.002	0.873742	0.907093	0.9364	0.895186	0.737605	0.941429	0.996764	0.911377	92.1	115.1	81.8	142.1	103.2	65.7	5.73848e+07
High	Master Protein	P46462	Transitional endoplasmic reticulum ATPase OS=Rattus norvegicus OX=10116 GN=Vcp PE=1 SV=3	0	135.249	35	25	606	25	806	89.3	5.26	1024.92	25	cell cycle OR cell proliferation;cell organization and biogenesis;protein metabolism;DNA metabolism;other metabolic processes;stress response;transport;other biological processes	other membranes;cytosol;ER/Golgi;nucleus;other cell component	signal transduction activity or receptor binding;enzyme regulator activity;nucleic acid binding activity;other molecular function	Pf00004, Pf02359, Pf02933, Pf09336, Pf17862	116643	ENSRNOG00000034242	Vcp	P46462; rno:116643	Ovarian tumor domain proteases; Neddylation; Neutrophil degranulation; ABC-family proteins mediated transport; Hedgehog ligand biogenesis; KEAP1-NFE2L2 pathway; N-glycan trimming in the ER and Calnexin/Calreticulin cycle; Josephin domain DUBs; RHOH GTPase cycle; Translesion Synthesis by POLH; HSF1 activation	IL-9 signaling pathway	12	0	0.62	1.14	1.838	0.78	1.234	0.66	1.021	1.874	0.827754	0.892886	0.9364	0.865866	0.836386	0.941429	0.944297	0.911377	80.4	133.9	73.5	134.4	107.2	70.5	7.46339e+07
High	Master Protein	O88600	Heat shock 70 kDa protein 4 OS=Rattus norvegicus OX=10116 GN=Hspa4 PE=1 SV=1	0	136.201	37	25	561	24	840	94	5.21	716.29	25	cell organization and biogenesis;stress response;transport;developmental processes;other biological processes	non-structural extracellular;cytosol;mitochondrion;nucleus;other cell component	other molecular function	Pf00012	266759		Hspa4	O88600; rno:266759	Regulation of HSF1-mediated heat shock response		1	1	0.685	1.223	1.726	0.825	1.21	0.683	0.97	1.638	0.898292	0.778082	0.9364	0.90111	0.870852	0.941429	0.839527	0.926569	87	108.3	100.3	110.3	106.2	87.9	1.41419e+08
High	Master Protein	P02563	Myosin-6 OS=Rattus norvegicus OX=10116 GN=Myh6 PE=1 SV=2	0	112.623	15	25	89	1	1938	223.4	5.74	130.68	25	cell organization and biogenesis;other metabolic processes;stress response;developmental processes;other biological processes	cytoskeleton;mitochondrion;other cell component	cytoskeletal activity;other molecular function	Pf00063, Pf01576, Pf02736			Myh6	P02563; Q63351	Striated Muscle Contraction		1	0	0.01	0.01	2.108	0.01	0.616	1.198	1.004	2.116	4.81321e-16	1.63462e-16	0.9364	2.555e-16	0.0905274	0.941429	0.987838	0.903702		56.4	110.1	232.1	91.6	109.7
High	Master Protein	Q66X93	Staphylococcal nuclease domain-containing protein 1 OS=Rattus norvegicus OX=10116 GN=Snd1 PE=1 SV=1	0	113.568	31	25	422	25	909	101.9	7.18	572.63	25	RNA metabolism OR transcription;other metabolic processes;other biological processes	cytosol;nucleus;other cell component	nucleic acid binding activity;other molecular function	Pf00565, Pf00567	64635		Snd1	P97693; Q66X93; Q6IN40; rno:64635			0	0	0.738	1.203	1.526	0.836	1.147	0.706	0.989	1.512	0.926344	0.814043	0.940873	0.916421	0.957674	0.941429	0.899092	0.945182	95.9	129	67.9	119.3	107.2	80.8	3.13048e+07
High	Master Protein	P11598	Protein disulfide-isomerase A3 OS=Rattus norvegicus OX=10116 GN=Pdia3 PE=1 SV=2	0	143.444	55	24	1071	24	505	56.6	6.21	1831.98	24	cell adhesion;cell organization and biogenesis;stress response;signal transduction;other biological processes	non-structural extracellular;plasma membrane;other membranes;mitochondrion;ER/Golgi;nucleus;other cell component	signal transduction activity or receptor binding;other molecular function	Pf00085, Pf13848	29468		Pdia3	P11598; rno:29468	ER-Phagosome pathway; Antigen Presentation: Folding, assembly and peptide loading of class I MHC; Calnexin/calreticulin cycle		3	0	0.92	1.215	1.415	1.104	1.14	0.97	0.946	1.282	0.965995	0.790221	0.965067	0.888753	0.960794	0.97074	0.761587	0.999362	98.3	109.2	84.4	120.5	95.2	92.4	4.98476e+08
High	Master Protein	P28023	Dynactin subunit 1 OS=Rattus norvegicus OX=10116 GN=Dctn1 PE=1 SV=2	0	104.385	24	24	233	23	1280	141.8	5.74	256.78	24	cell cycle OR cell proliferation;cell organization and biogenesis;transport;developmental processes;other biological processes	cytosol;cytoskeleton;nucleus;other cell component	cytoskeletal activity;other molecular function	Pf01302, Pf12455	29167		Dctn1	P28023; rno:29167	COPI-independent Golgi-to-ER retrograde traffic; Regulation of PLK1 Activity at G2/M Transition; MHC class II antigen presentation; Loss of Nlp from mitotic centrosomes; Recruitment of mitotic centrosome proteins and complexes; Recruitment of NuMA to mitotic centrosomes; Anchoring of the basal body to the plasma membrane; AURKA Activation by TPX2; COPI-mediated anterograde transport; HSP90 chaper…		11	1	0.578	1.277	2.542	0.737	1.178	0.64	0.814	2.468	0.739252	0.688306	0.858453	0.785323	0.913158	0.941429	0.275525	0.814969	94.6	126.5	43.9	177.1	95.9	62	1.10745e+07
High	Master Protein	P63039	60 kDa heat shock protein, mitochondrial OS=Rattus norvegicus OX=10116 GN=Hspd1 PE=1 SV=1	0	128.594	55	24	847	24	573	60.9	6.18	1408.13	24	cell cycle OR cell proliferation;cell organization and biogenesis;DNA metabolism;other metabolic processes;stress response;transport;developmental processes;signal transduction;other biological processes	non-structural extracellular;plasma membrane;other membranes;cytosol;cytoskeleton;mitochondrion;ER/Golgi;other cytoplasmic organelle;other cell component	nucleic acid binding activity;other molecular function	Pf00118	63868	ENSRNOG00000014525	Hspd1	P19226; P19227; P63039; P97602; rno:63868	Mitochondrial protein import		1	0	0.729	0.988	1.287	0.859	1.21	0.711	1.21	1.582	0.923412	0.999911	0.976956	0.939465	0.870852	0.941429	0.836532	0.941276	85.8	131.2	87.9	117.3	101.6	76.2	1.27445e+08
High	Master Protein	P50475	Alanine--tRNA ligase, cytoplasmic OS=Rattus norvegicus OX=10116 GN=Aars1 PE=1 SV=3	0	115.996	27	24	521	24	968	106.7	5.62	794.31	24	protein metabolism;RNA metabolism OR transcription;other metabolic processes;developmental processes;other biological processes	cytosol;mitochondrion;other cell component	nucleic acid binding activity;other molecular function	Pf01411, Pf02272, Pf07973	292023	ENSRNOG00000018404	Aars1	A6IZ80; P50475; Q4G057; rno:292023			0	0	0.676	1.154	1.8	0.816	1.245	0.644	1.054	2.038	0.893821	0.871152	0.9364	0.895011	0.823335	0.941429	0.98654	0.903702	98.9	99.9	92	107.4	113.3	88.6	1.35511e+08
High	Master Protein	Q29RW1	Myosin-4 OS=Rattus norvegicus OX=10116 GN=Myh4 PE=1 SV=1	0	124.318	14	24	111	5	1939	222.7	5.74	144.67	24	other biological processes	cytoskeleton;other cell component	cytoskeletal activity;nucleic acid binding activity;other molecular function	Pf00063, Pf01576, Pf02736	360543		Myh4	Q29RW1; rno:360543			0	4	0.777	0.67	1.226	1.929	2.97	2.235	0.559	0.716	0.963995	0.504439	0.985705	0.0977945	1.68266e-07	0.00922723	0.00603464	0.901924	74.1	134.9	76.5	109.3	32.2	172.9	519288
High	Master Protein	Q5U300	Ubiquitin-like modifier-activating enzyme 1 OS=Rattus norvegicus OX=10116 GN=Uba1 PE=1 SV=1	0	164.122	24	24	582	24	1058	117.7	5.57	957.13	24	protein metabolism;other metabolic processes;stress response	other membranes;cytosol;mitochondrion;ER/Golgi;nucleus;other cytoplasmic organelle;other cell component	other molecular function	Pf00899, Pf09358, Pf10585, Pf16190, Pf16191	314432		Uba1	Q5U300; rno:314432	Antigen processing: Ubiquitination & Proteasome degradation; Synthesis of active ubiquitin: roles of E1 and E2 enzymes		2	0	0.866	0.942	1.015	1.014	1.185	0.94	1.142	1.149	0.993719	0.98845	0.966161	0.959579	0.902581	0.986613	0.952049	0.968509	97.3	108.8	101.5	107.3	94.5	90.6	1.34353e+08
High	Master Protein	O35763	Moesin OS=Rattus norvegicus OX=10116 GN=Msn PE=1 SV=3	0	122.344	38	23	917	16	577	67.7	6.54	1399.51	23	cell adhesion;cell cycle OR cell proliferation;cell organization and biogenesis;other biological processes	plasma membrane;other membranes;cytoskeleton;other cell component	signal transduction activity or receptor binding;cytoskeletal activity;nucleic acid binding activity;other molecular function	Pf00373, Pf00769, Pf09379, Pf09380, Pf20492	81521		Msn	O35763; rno:81521	Recycling pathway of L1	Regulation of actin cytoskeleton	2	8	0.935	0.739	0.763	1.027	1.079	1.14	1.212	0.889	0.960384	0.579396	0.9364	0.950494	0.986928	0.941429	0.831253	0.911377	92.6	96.4	126.1	92.5	89.3	103.2	4.84557e+08
High	Master Protein	Q64560	Tripeptidyl-peptidase 2 OS=Rattus norvegicus OX=10116 GN=Tpp2 PE=2 SV=3	0	107.478	21	23	327	23	1249	138.2	6.38	273.59	23	protein metabolism;other metabolic processes;other biological processes	cytosol;nucleus	other molecular function	Pf00082, Pf12580	81815		Tpp2	Q64560; rno:81815	Antigen processing: Ubiquitination & Proteasome degradation		1	0	0.624	1.095	1.774	0.744	1.214	0.628	1.043	1.89	0.837154	0.937258	0.9364	0.791831	0.870852	0.941429	0.974515	0.911377	81.2	94.5	120.7	86.5	106.4	110.6	1.13396e+08
High	Master Protein	O35814	Stress-induced-phosphoprotein 1 OS=Rattus norvegicus OX=10116 GN=Stip1 PE=1 SV=1	0	101.223	38	23	602	23	543	62.5	6.8	560.13	23	other biological processes	nucleus;other cell component	other molecular function	Pf00515, Pf17830	192277	ENSRNOG00000021164	Stip1	O35814; rno:192277	HSP90 chaperone cycle for steroid hormone receptors (SHR) in the presence of ligand; RND1 GTPase cycle		2	0	1.127	0.901	0.686	1.025	0.9	1.01	1.133	0.779	0.868659	0.944486	0.9364	0.951626	0.557885	0.958427	0.963176	0.903702	104.5	89	118.4	80.2	103.6	104.3	1.88334e+08
High	Master Protein	P07150	Annexin A1 OS=Rattus norvegicus OX=10116 GN=Anxa1 PE=1 SV=2	0	133.975	68	22	806	21	346	38.8	7.34	1629.62	22	cell-cell signaling;cell organization and biogenesis;protein metabolism;other metabolic processes;stress response;transport;developmental processes;signal transduction;other biological processes	non-structural extracellular;plasma membrane;other membranes;cytoskeleton;mitochondrion;nucleus;other cytoplasmic organelle;other cell component	enzyme regulator activity;nucleic acid binding activity;other molecular function	Pf00191	25380	ENSRNOG00000017469	Anxa1	P07150; Q64664; rno:25380	G alpha (i) signalling events; G alpha (q) signalling events; Formyl peptide receptors bind formyl peptides and many other ligands	Glucocorticoid effect on target gene expression; Spinal cord injury; Prostaglandin synthesis and regulation	6	1	1.128	0.813	0.691	1.083	0.971	1.151	1.172	0.825	0.868659	0.827067	0.9364	0.900896	0.828376	0.941429	0.918336	0.911377	101.5	92	121.8	84.4	93.8	106.6	9.44757e+08
High	Master Protein	Q5SGE0	Leucine-rich PPR motif-containing protein, mitochondrial OS=Rattus norvegicus OX=10116 GN=Lrpprc PE=1 SV=1	0	81.759	17	22	201	22	1392	156.6	6.61	288.58	22	RNA metabolism OR transcription;other metabolic processes;transport;other biological processes	other membranes;cytoskeleton;mitochondrion;nucleus;other cell component	cytoskeletal activity;nucleic acid binding activity;other molecular function	Pf01535, Pf13812, Pf17177	313867		Lrpprc	Q5SGE0; rno:313867	Cytoprotection by HMOX1; TP53 Regulates Metabolic Genes; Respiratory electron transport	TNF-alpha NF-kB signaling pathway	4	0	0.572	0.849	1.523	0.632	1.098	0.59	1.15	1.855	0.715533	0.879041	0.940873	0.371664	0.999527	0.838825	0.944297	0.911377	73.9	132.5	77.5	132.3	114	69.8	1.44162e+07
High	Master Protein	P18418	Calreticulin OS=Rattus norvegicus OX=10116 GN=Calr PE=1 SV=1	0	171.496	65	22	1135	22	416	48	4.49	1558.22	22	cell organization and biogenesis;protein metabolism;other metabolic processes;stress response;transport;developmental processes;other biological processes	non-structural extracellular;extracellular matrix;plasma membrane;other membranes;cytosol;ER/Golgi;nucleus;other cytoplasmic organelle;other cell component	signal transduction activity or receptor binding;nucleic acid binding activity;other molecular function	Pf00262	64202	ENSRNOG00000003029	Calr	P10452; P18418; rno:64202	Antigen Presentation: Folding, assembly and peptide loading of class I MHC; ER-Phagosome pathway; Scavenging by Class A Receptors; Calnexin/calreticulin cycle		4	0	1.214	0.847	0.648	1.115	0.974	1.252	1.154	0.725	0.799552	0.879041	0.934972	0.888338	0.828376	0.941429	0.939514	0.897341	105.6	87.2	126.5	82.1	93.1	105.4	1.15701e+09
High	Master Protein	P11507	Sarcoplasmic/endoplasmic reticulum calcium ATPase 2 OS=Rattus norvegicus OX=10116 GN=Atp2a2 PE=1 SV=1	0	88.838	22	22	321	22	1043	114.7	5.34	428.23	22	cell organization and biogenesis;other metabolic processes;stress response;transport;signal transduction;other biological processes	plasma membrane;other membranes;cytosol;ER/Golgi;other cell component	signal transduction activity or receptor binding;transporter activity;nucleic acid binding activity;other molecular function	Pf00122, Pf00689, Pf00690, Pf08282, Pf13246	29693	ENSRNOG00000001285	Atp2a2	P11507; P11508; rno:29693	Ion transport by P-type ATPases; Ion homeostasis; Reduction of cytosolic Ca++ levels	Myometrial relaxation and contraction pathways	4	0	0.546	0.925	1.799	0.709	1.229	0.726	1.15	1.957	0.618502	0.970528	0.9364	0.707637	0.846875	0.941429	0.944297	0.911377	76	126.9	79.7	142.3	97.8	77.3	1.91107e+07
High	Master Protein	Q04462	Valine--tRNA ligase OS=Rattus norvegicus OX=10116 GN=Vars1 PE=2 SV=2	0	130.274	21	22	321	22	1264	140.3	7.61	459.05	22	protein metabolism;RNA metabolism OR transcription;other metabolic processes	cytosol	other molecular function	Pf00043, Pf00133, Pf08264	25009	ENSRNOG00000000867	Vars1	Q04462; Q6MG65; rno:25009			0	0	0.57	1.056	1.782	0.842	1.267	0.618	1.123	2.151	0.709353	0.968196	0.9364	0.926486	0.778398	0.927116	0.973371	0.902124	77.6	138.1	78.6	136.1	104.4	65.2	2.08922e+07
High	Master Protein	Q62667	Major vault protein OS=Rattus norvegicus OX=10116 GN=Mvp PE=1 SV=4	0	88.792	27	21	230	21	861	95.7	5.58	304.09	21	cell cycle OR cell proliferation;protein metabolism;other metabolic processes;signal transduction;other biological processes	cytoskeleton;nucleus;other cell component	other molecular function	Pf01505, Pf11978, Pf17794, Pf17795, Pf17796	64681		Mvp	Q62667; rno:64681	Neutrophil degranulation		1	0	0.661	1.364	2.181	0.793	1.24	0.658	0.882	1.97	0.873742	0.472451	0.933714	0.869615	0.828376	0.941429	0.467693	0.911377	100.8	157.3	69.9	112.2	76.8	83	4.04063e+07
High	Master Protein	Q62786	Prostaglandin F2 receptor negative regulator OS=Rattus norvegicus OX=10116 GN=Ptgfrn PE=1 SV=1	0	100.934	24	21	397	21	879	98.7	6.61	491.78	21	cell organization and biogenesis;other biological processes	other membranes;ER/Golgi		Pf07686	29602		Ptgfrn	Q62786; rno:29602			0	0	0.935	1.037	1.002	1.128	1.253	1.002	1.063	0.995	0.960525	0.985073	0.965067	0.869615	0.811072	0.958427	0.988351	0.927083	98.9	108.9	93.7	94.2	98	106.4	6.09418e+07
High	Master Protein	P35565	Calnexin OS=Rattus norvegicus OX=10116 GN=Canx PE=1 SV=1	0	129.446	31	21	634	21	591	67.2	4.63	966.68	21	protein metabolism;other metabolic processes;stress response;transport;other biological processes	plasma membrane;other membranes;ER/Golgi;translational apparatus;nucleus;other cell component	signal transduction activity or receptor binding;other molecular function	Pf00262	29144		Canx	P35565; rno:29144	MHC class II antigen presentation; Interleukin-27 signaling; Antigen Presentation: Folding, assembly and peptide loading of class I MHC; Calnexin/calreticulin cycle		4	0	1.219	0.831	0.657	1.035	0.92	1.165	1.173	0.731	0.799259	0.860646	0.934972	0.939465	0.654465	0.941429	0.918336	0.901924	98.1	90.1	125.2	84.9	95.3	106.4	3.04831e+08
High	Master Protein	Q9ER34	Aconitate hydratase, mitochondrial OS=Rattus norvegicus OX=10116 GN=Aco2 PE=1 SV=2	0	122.837	31	21	380	21	780	85.4	7.83	594.07	21	other metabolic processes;stress response;developmental processes	cytosol;mitochondrion	other molecular function	Pf00330, Pf00694	79250	ENSRNOG00000024128	Aco2	Q6P6V3; Q9ER34; rno:79250	Citric acid cycle (TCA cycle)	TCA cycle	2	0	0.665	1.279	1.845	0.814	1.183	0.648	0.997	1.822	0.881445	0.661424	0.9364	0.892505	0.905124	0.941429	0.918336	0.911377	84.6	130.9	71.2	133.1	109.5	70.7	5.39349e+07
High	Master Protein	Q6P502	T-complex protein 1 subunit gamma OS=Rattus norvegicus OX=10116 GN=Cct3 PE=1 SV=1	0	104.979	34	21	307	21	545	60.6	6.64	439.09	21	cell organization and biogenesis;transport;other biological processes	cytosol;cytoskeleton;other cell component	other molecular function	Pf00118	295230	ENSRNOG00000019090	Cct3	Q6P502; rno:295230	Cooperation of PDCL (PhLP1) and TRiC/CCT in G-protein beta folding; Association of TriC/CCT with target proteins during biosynthesis		2	0	0.597	1.081	2.149	0.738	1.154	0.63	1.073	2.059	0.787146	0.944622	0.934972	0.785323	0.949316	0.941429	0.994983	0.903702	47.9	120.2	100.7	123.2	110.7	97.3	2.88244e+07
High	Master Protein	O08815	STE20-like serine/threonine-protein kinase OS=Rattus norvegicus OX=10116 GN=Slk PE=1 SV=1	0	85.627	25	21	204	20	1206	137.8	5.02	181.74	21	cell organization and biogenesis;protein metabolism;other metabolic processes;stress response;other biological processes	other cell component	kinase activity;other molecular function	Pf00069, Pf12474	54308		Slk	O08815; rno:54308	RHOA GTPase cycle; RHOB GTPase cycle; RHOC GTPase cycle		3	1	0.647	1.218	1.955	0.814	1.283	0.767	0.91	1.604	0.859042	0.802961	0.9364	0.894037	0.737605	0.947111	0.613809	0.933086	77.7	130.6	75.6	131.3	106.3	78.5	1.11771e+07
High	Master Protein	Q4KM49	Tyrosine--tRNA ligase, cytoplasmic OS=Rattus norvegicus OX=10116 GN=Yars1 PE=2 SV=3	0	81.901	39	21	246	21	528	59.1	7.01	220.98	21	protein metabolism;RNA metabolism OR transcription;other metabolic processes;stress response	cytosol;nucleus;other cell component	nucleic acid binding activity;other molecular function	Pf00579, Pf01588	313047		Yars1	Q4KM49; rno:313047			0	0	0.797	1.179	1.334	0.954	1.23	0.725	1.108	1.54	0.963995	0.860054	0.970467	0.995187	0.845564	0.941429	0.987838	0.943899	108.5	113.7	83.7	103.8	120.6	69.7	5.07254e+07
High	Master Protein	P41542	General vesicular transport factor p115 OS=Rattus norvegicus OX=10116 GN=Uso1 PE=1 SV=1	0	79.262	25	20	161	20	959	107.1	4.96	165.55	20	cell organization and biogenesis;transport;signal transduction;other biological processes	other membranes;cytosol;ER/Golgi;nucleus;other cell component		Pf04869, Pf04871, Pf18770	56042		Uso1	P41542; rno:56042	COPI-mediated anterograde transport; COPII-mediated vesicle transport		2	0	0.561	0.864	1.728	0.71	1.229	0.602	1.422	2.15	0.684947	0.907093	0.9364	0.710169	0.846133	0.889026	0.218488	0.902124	120	116	95.1	117.2	94	57.7	5.51052e+07
High	Master Protein	Q63617	Hypoxia up-regulated protein 1 OS=Rattus norvegicus OX=10116 GN=Hyou1 PE=1 SV=1	0	87.337	20	20	372	20	999	111.2	5.19	320.38	20	stress response;transport;other biological processes	ER/Golgi	other molecular function	Pf00012	192235		Hyou1	Q63617; rno:192235			0	0	0.749	1.047	1.513	0.894	1.246	0.797	1.053	1.57	0.928745	0.974672	0.944813	0.96876	0.819744	0.958427	0.98654	0.941276	84.5	114.4	99.1	114	103.1	84.9	4.70772e+07
High	Master Protein	Q6P9T8	Tubulin beta-4B chain OS=Rattus norvegicus OX=10116 GN=Tubb4b PE=1 SV=1	0	137.865	60	20	847	3	445	49.8	4.89	1406.69	20	cell cycle OR cell proliferation;cell organization and biogenesis	cytoskeleton;other cell component	cytoskeletal activity;nucleic acid binding activity;other molecular function	Pf00091, Pf03953	296554		Tubb4b	Q6P9T8; rno:296554	Neutrophil degranulation; COPI-independent Golgi-to-ER retrograde traffic; COPI-dependent Golgi-to-ER retrograde traffic; Kinesins; Separation of Sister Chromatids; The role of GTSE1 in G2/M progression after G2 checkpoint; COPI-mediated anterograde transport; MHC class II antigen presentation; Hedgehog 'off' state; Intraflagellar transport; Aggrephagy; Resolution of Sister Chromatid Cohesion; RH…		29	20	0.822	0.965	1.232	0.886	0.916	0.804	1.121	1.374	0.981691	0.999911	0.985705	0.966492	0.640079	0.958427	0.975016	0.977576	85.7	119.6	90.2	117.9	103.7	83	1.9336e+08
High	Master Protein	P15178	Aspartate--tRNA ligase, cytoplasmic OS=Rattus norvegicus OX=10116 GN=Dars1 PE=1 SV=1	0	88.623	47	20	357	20	501	57.1	6.44	555.46	20	protein metabolism;RNA metabolism OR transcription;other metabolic processes	cytosol;other cell component	nucleic acid binding activity;other molecular function	Pf00152, Pf01336	116483	ENSRNOG00000003743	Dars1	P15178; rno:116483			0	0	0.61	1.003	2.056	0.718	1.17	0.594	1.199	2.472	0.80372	0.999911	0.9364	0.731629	0.92749	0.854138	0.86079	0.814969	70.4	117.4	68.6	156.1	119.9	67.6	1.62751e+07
High	Master Protein	P38659	Protein disulfide-isomerase A4 OS=Rattus norvegicus OX=10116 GN=Pdia4 PE=1 SV=2	0	113.044	32	20	620	20	643	72.7	5.12	964.72	20	cell adhesion;protein metabolism;other metabolic processes;stress response;other biological processes	non-structural extracellular;ER/Golgi;other cell component	signal transduction activity or receptor binding;other molecular function	Pf00085, Pf13848	116598		Pdia4	P38659; Q6P7S5; rno:116598			0	0	0.716	1.137	1.727	0.85	1.212	0.756	1.036	1.756	0.915911	0.894458	0.9364	0.939133	0.870852	0.941429	0.963176	0.911377	86	119.3	76.8	135.5	104.2	78.2	7.37552e+07
High	Master Protein	P48721	Stress-70 protein, mitochondrial OS=Rattus norvegicus OX=10116 GN=Hspa9 PE=1 SV=3	0	135.414	33	20	567	20	679	73.8	6.3	1084.14	20	cell organization and biogenesis;protein metabolism;other metabolic processes;transport;other biological processes	mitochondrion;nucleus;other cell component	other molecular function	Pf00012			Hspa9	P48721	Regulation of HSF1-mediated heat shock response		1	0	0.731	1.055	1.526	0.895	1.243	0.743	1.075	1.692	0.925727	0.969898	0.940873	0.96876	0.828376	0.941429	0.996764	0.911377	98.8	110.4	96.9	100.2	100.4	93.2	1.97685e+08
High	Master Protein	P97536	Cullin-associated NEDD8-dissociated protein 1 OS=Rattus norvegicus OX=10116 GN=Cand1 PE=1 SV=1	0	79.487	16	20	299	19	1230	136.3	5.78	488.92	20	cell organization and biogenesis;protein metabolism;other metabolic processes;other biological processes	cytosol;ER/Golgi;nucleus;other cell component	other molecular function	Pf08623	117152	ENSRNOG00000007834	Cand1	P97536; rno:117152	Neutrophil degranulation; Neddylation; Iron uptake and transport		3	1	0.554	0.868	1.746	0.641	1.208	0.598	1.206	2.067	0.653726	0.914928	0.9364	0.409625	0.870852	0.871486	0.842813	0.903702	60.2	136.8	81.2	149	112.3	60.4	1.41788e+07
High	Master Protein	P04764	Alpha-enolase OS=Rattus norvegicus OX=10116 GN=Eno1 PE=1 SV=4	0	146.284	63	20	1268	15	434	47.1	6.57	1891.79	20	RNA metabolism OR transcription;other metabolic processes;stress response;developmental processes;signal transduction;other biological processes	plasma membrane;other membranes;cytosol;nucleus;other cell component	nucleic acid binding activity;other molecular function	Pf00113, Pf03952	24333	ENSRNOG00000017895	Eno1	P04764; Q66HI3; Q6AYV3; Q6P504; rno:24333	Gluconeogenesis; Glycolysis	Hexoses metabolism in proximal tubules	3	5	1.55	0.712	0.581	1.294	0.79	1.222	1.389	0.826	0.343227	0.465649	0.894304	0.632437	0.0962792	0.941429	0.302407	0.911377	106.3	69.3	143.6	83	90.6	107.2	1.4312e+09
High	Master Protein	Q62868	Rho-associated protein kinase 2 OS=Rattus norvegicus OX=10116 GN=Rock2 PE=1 SV=2	0	73.95	15	20	157	19	1388	160.3	5.92	167.96	20	cell cycle OR cell proliferation;cell organization and biogenesis;protein metabolism;RNA metabolism OR transcription;other metabolic processes;stress response;developmental processes;signal transduction;other biological processes	plasma membrane;other membranes;cytoskeleton;nucleus;other cell component	kinase activity;other molecular function	Pf00069, Pf08912	25537		Rock2	Q62868; rno:25537	RHOH GTPase cycle; G alpha (12/13) signalling events; RHOA GTPase cycle; RHOB GTPase cycle; VEGFA-VEGFR2 Pathway; RHOC GTPase cycle; RHOBTB1 GTPase cycle; EPHB-mediated forward signaling; Sema4D induced cell migration and growth-cone collapse; RHO GTPases Activate ROCKs	Focal adhesion; Regulation of actin cytoskeleton; Integrin-mediated cell adhesion	13	1	0.735	1.003	2.19	0.996	1.219	0.775	0.912	1.873	0.926344	0.999911	0.930529	0.968404	0.870852	0.954913	0.615739	0.911377	94.1	112.2	86.6	121	87.9	98.1	1.15341e+07
High	Master Protein	P04785	Protein disulfide-isomerase OS=Rattus norvegicus OX=10116 GN=P4hb PE=1 SV=2	0	125.981	46	20	749	20	509	56.9	4.93	1308.74	20	protein metabolism;other metabolic processes;stress response;transport;other biological processes	plasma membrane;other membranes;cytosol;cytoskeleton;ER/Golgi;other cell component	signal transduction activity or receptor binding;cytoskeletal activity;other molecular function	Pf00085, Pf13848	25506	ENSRNOG00000036689	P4hb	P04785; P13700; rno:25506	Hedgehog ligand biogenesis; Detoxification of Reactive Oxygen Species; Regulation of Insulin-like Growth Factor (IGF) transport and uptake by Insulin-like Growth Factor Binding Proteins (IGFBPs); Collagen biosynthesis and modifying enzymes; Post-translational protein phosphorylation; Insulin processing; Interleukin-12 signaling; Interleukin-23 signaling; VLDL assembly; Chylomicron assembly; LDL r…		11	0	0.726	0.865	1.361	0.924	1.277	0.934	1.135	1.562	0.919792	0.907093	0.968119	0.994997	0.749563	0.986613	0.963176	0.94183	82.4	113.5	97.2	129.2	92.4	85.2	3.77067e+08
High	Master Protein	P69897	Tubulin beta-5 chain OS=Rattus norvegicus OX=10116 GN=Tubb5 PE=1 SV=1	0	163.835	60	20	1029	4	444	49.6	4.89	1691.99	20	cell cycle OR cell proliferation;cell organization and biogenesis;other biological processes	other membranes;cytoskeleton;nucleus;other cell component	signal transduction activity or receptor binding;cytoskeletal activity;other molecular function	Pf00091, Pf03953	29214	ENSRNOG00000061216	Tubb5	P05218; P69897; Q6P9X8; Q8WUC1; Q9CY33; rno:29214	Neutrophil degranulation; Regulation of PLK1 Activity at G2/M Transition; Loss of Nlp from mitotic centrosomes; Recruitment of mitotic centrosome proteins and complexes; Recruitment of NuMA to mitotic centrosomes; Anchoring of the basal body to the plasma membrane; AURKA Activation by TPX2		8	2	0.989	0.826	0.567	0.858	0.793	0.829	1.406	1	0.926997	0.860054	0.889878	0.939465	0.103204	0.968329	0.256909	0.927083	100.6	90.6	121.7	83.1	107.2	96.8	4.8992e+07
High	Master Protein	Q9QZA2	Programmed cell death 6-interacting protein OS=Rattus norvegicus OX=10116 GN=Pdcd6ip PE=1 SV=2	0	85.145	26	20	346	20	873	96.6	6.52	339.52	20	cell cycle OR cell proliferation;cell organization and biogenesis;protein metabolism;other metabolic processes;transport;other biological processes	non-structural extracellular;plasma membrane;cytosol;cytoskeleton;ER/Golgi;other cytoplasmic organelle;other cell component	signal transduction activity or receptor binding;other molecular function	Pf03097, Pf13949	501083	ENSRNOG00000008981	Pdcd6ip	Q9QZA2	Regulation of necroptotic cell death		2	0	0.705	0.938	1.339	0.792	1.13	0.727	1.144	1.519	0.910705	0.985073	0.970467	0.869615	0.97328	0.941429	0.946485	0.943899	88.4	122.1	96.5	124.1	96.3	72.6	2.15467e+07
High	Master Protein	P30349	Leukotriene A-4 hydrolase OS=Rattus norvegicus OX=10116 GN=Lta4h PE=1 SV=3	0	102.604	36	20	255	20	611	69	6.2	390.94	20	protein metabolism;other metabolic processes;developmental processes;other biological processes	cytosol;nucleus;other cell component	other molecular function	Pf01433, Pf09127, Pf17900	299732	ENSRNOG00000004494	Lta4h	P30349; Q499P2; rno:299732	Neutrophil degranulation; Synthesis of Leukotrienes (LT) and Eoxins (EX); Biosynthesis of D-series resolvins; Biosynthesis of E-series 18(S)-resolvins; Biosynthesis of protectins; Biosynthesis of aspirin-triggered D-series resolvins; Biosynthesis of E-series 18(R)-resolvins		7	0	0.723	1.179	1.668	0.831	1.24	0.699	1.076	1.623	0.919792	0.860054	0.9364	0.911577	0.828376	0.941429	0.996764	0.927083	84.4	128	82.1	123.2	104.8	77.5	2.741e+07
High	Master Protein	Q4G061	Eukaryotic translation initiation factor 3 subunit B OS=Rattus norvegicus OX=10116 GN=Eif3b PE=1 SV=1	0	89.174	29	19	259	19	797	90.9	5.08	338.52	19	cell organization and biogenesis;protein metabolism;other metabolic processes;other biological processes	translational apparatus;other cell component	nucleic acid binding activity;other molecular function	Pf00076, Pf08662	288516	ENSRNOG00000001253	Eif3b	Q4G061; rno:288516	L13a-mediated translational silencing of Ceruloplasmin expression; Translation initiation complex formation; Formation of a pool of free 40S subunits; Formation of the ternary complex, and subsequently, the 43S complex; Ribosomal scanning and start codon recognition; GTP hydrolysis and joining of the 60S ribosomal subunit	Translation factors; IL-2 signaling pathway	8	0	0.881	1.287	1.904	0.764	0.928	0.666	0.981	1.692	0.986489	0.642822	0.9364	0.845007	0.691805	0.941429	0.885626	0.911377	115.8	86	86.2	101.1	108.1	102.8	1.2247e+07
High	Master Protein	P37285	Kinesin light chain 1 OS=Rattus norvegicus OX=10116 GN=Klc1 PE=1 SV=2	0	79.884	35	19	255	17	560	63.7	6.01	239.84	19	cell adhesion;cell organization and biogenesis;transport;other biological processes	other membranes;cytosol;cytoskeleton;other cell component	cytoskeletal activity	Pf00515, Pf13374, Pf13424	171041	ENSRNOG00000011572	Klc1	P37285; rno:171041	MHC class II antigen presentation; COPI-dependent Golgi-to-ER retrograde traffic; Kinesins; RHO GTPases activate KTN1		4	2	0.603	1.024	1.76	0.703	1.133	0.621	1.104	2.013	0.789641	0.999911	0.9364	0.687688	0.971017	0.93575	0.987838	0.910992	76.6	124.2	73.4	146.4	108.2	71.2	8.6823e+06
High	Master Protein	P85108	Tubulin beta-2A chain OS=Rattus norvegicus OX=10116 GN=Tubb2a PE=1 SV=1	0	128.56	56	19	775	1	445	49.9	4.89	1303.32	19	cell cycle OR cell proliferation;cell organization and biogenesis;developmental processes	cytoskeleton;other cell component	cytoskeletal activity;other molecular function	Pf00091, Pf03953	498736		Tubb2a	P85108; rno:498736	Separation of Sister Chromatids; The role of GTSE1 in G2/M progression after G2 checkpoint; COPI-mediated anterograde transport; COPI-dependent Golgi-to-ER retrograde traffic; MHC class II antigen presentation; Hedgehog 'off' state; Intraflagellar transport; Aggrephagy; COPI-independent Golgi-to-ER retrograde traffic; Resolution of Sister Chromatid Cohesion; RHO GTPases Activate Formins; EML4 and…		22	2	0.529	1.016	2.107	0.654	1.098	0.532	1.248	2.572	0.612582	0.999911	0.917126	0.596473	0.994079	0.399198	0.836532	0.6507	76.7	140.2	60.2	138.6	119.7	64.6	1.00997e+06
High	Master Protein	P11980	Pyruvate kinase PKM OS=Rattus norvegicus OX=10116 GN=Pkm PE=1 SV=3	0	115.952	44	19	983	19	531	57.8	7.06	1620.66	19	cell organization and biogenesis;other metabolic processes;stress response;developmental processes;other biological processes	cytosol;ER/Golgi;nucleus;other cell component	nucleic acid binding activity;kinase activity;other molecular function	Pf00224, Pf02887	25630		Pkm	P11980; P11981; rno:25630		Hexoses metabolism in proximal tubules	1	0	0.673	0.804	1.935	0.833	1.141	0.667	1.539	2.777	0.887718	0.794186	0.9364	0.916124	0.960794	0.941429	0.0597357	0.6507	71.1	108.9	90.4	179.9	89.5	60.3	1.64574e+08
High	Master Protein	P15999	ATP synthase subunit alpha, mitochondrial OS=Rattus norvegicus OX=10116 GN=Atp5f1a PE=1 SV=2	0	92.196	39	19	542	19	553	59.7	9.19	1048.85	19	other metabolic processes;transport;other biological processes	plasma membrane;other membranes;mitochondrion;nucleus;other cell component	signal transduction activity or receptor binding;transporter activity;other molecular function	Pf00006, Pf00306, Pf02874	65262	ENSRNOG00000017032	Atp5f1a	P15999; Q6P753; rno:65262		Oxidative phosphorylation	1	0	0.653	1.195	1.911	0.773	1.164	0.637	0.984	1.819	0.868659	0.831977	0.9364	0.855364	0.934514	0.941429	0.888795	0.911377	86.3	124	71.9	128.3	112.4	77.1	1.11527e+08
High	Master Protein	Q5M7W5	Microtubule-associated protein 4 OS=Rattus norvegicus OX=10116 GN=Map4 PE=1 SV=1	0	96.695	22	19	386	19	1057	110.2	4.73	409.23	19	cell cycle OR cell proliferation;cell organization and biogenesis;developmental processes;other biological processes	cytoskeleton;other cell component	cytoskeletal activity;other molecular function	Pf00418			Map4	Q5M7W5; Q75NR5; Q75NR6			0	0	0.826	0.996	1.18	0.921	1.109	0.904	1.015	1.19	0.983045	0.999911	0.99967	0.994997	0.991243	0.99921	0.941178	0.98025	87.8	116.1	93.2	112.2	99.8	91	2.05263e+07
High	Master Protein	Q3KRE8	Tubulin beta-2B chain OS=Rattus norvegicus OX=10116 GN=Tubb2b PE=1 SV=1	0	129.688	57	19	759	1	445	49.9	4.89	1298.51	19	cell cycle OR cell proliferation;cell organization and biogenesis;developmental processes;other biological processes	cytoskeleton;other cell component	cytoskeletal activity;other molecular function	Pf00091, Pf03953	291081		Tubb2b	A3KMR7; P04691; Q3KRE8; rno:291081	Separation of Sister Chromatids; Resolution of Sister Chromatid Cohesion; RHO GTPases Activate Formins; EML4 and NUDC in mitotic spindle formation; The role of GTSE1 in G2/M progression after G2 checkpoint; HSP90 chaperone cycle for steroid hormone receptors (SHR) in the presence of ligand; Recruitment of NuMA to mitotic centrosomes; Intraflagellar transport; MHC class II antigen presentation; Re…		22	0	0.091	0.693	1	1	13.463	0.01	100	100	7.47401e-07	0.606332	0.965067	0.972595	1.68092e-16	4.04762e-16	1.56564e-16	4.81321e-16	96.9	120.3	139.8	175.2	67.8
High	Master Protein	Q8VHU4	Elongator complex protein 1 OS=Rattus norvegicus OX=10116 GN=Elp1 PE=2 SV=1	0	77.766	16	19	155	19	1331	149.1	6.39	178.2	19	protein metabolism;RNA metabolism OR transcription;other metabolic processes;signal transduction	cytosol;nucleus;other cell component	nucleic acid binding activity;kinase activity;other molecular function	Pf04762	140934		Elp1	Q8VHU4; rno:140934		IL-1 signaling pathway; TNF-alpha NF-kB signaling pathway	2	0	0.745	1.153	1.713	0.752	1.032	0.668	0.869	1.516	0.926997	0.907093	0.9364	0.838262	0.9341	0.941429	0.528596	0.943899	101.8	105.3	73.5	140.6	106.6	72.2	5.24306e+06
High	Master Protein	Q5RKI0	WD repeat-containing protein 1 OS=Rattus norvegicus OX=10116 GN=Wdr1 PE=1 SV=3	0	161.938	44	19	440	19	606	66.1	6.62	943.76	19	cell organization and biogenesis;other biological processes	plasma membrane;other membranes;cytoskeleton;other cell component	cytoskeletal activity	Pf00400	360950	ENSRNOG00000028498	Wdr1	Q5RKI0; rno:360950	Platelet degranulation	Hypertrophy model	2	0	0.635	0.965	1.656	0.78	1.204	0.77	1.018	1.748	0.854738	0.999911	0.9364	0.865866	0.880234	0.950256	0.944297	0.911377	78.3	118.1	84.2	138.5	101.3	79.5	4.93882e+07
High	Master Protein	Q9Z2Q1	Protein transport protein Sec31A OS=Rattus norvegicus OX=10116 GN=Sec31a PE=1 SV=2	0	100.081	18	19	308	19	1249	135.2	7.09	418.56	19	cell organization and biogenesis;transport;other biological processes	other membranes;ER/Golgi;other cytoplasmic organelle;other cell component	other molecular function	Pf12931	93646		Sec31a	Q5RKK4; Q9Z2Q1; rno:93646	MHC class II antigen presentation; COPII-mediated vesicle transport; Antigen Presentation: Folding, assembly and peptide loading of class I MHC		3	0	0.582	1.18	2.241	0.728	1.26	0.622	1.035	2.197	0.75274	0.859343	0.9274	0.761322	0.79908	0.938123	0.963176	0.902124	72.7	141.3	61.9	155.9	109.4	58.7	1.60621e+07
High	Master Protein	P18484	AP-2 complex subunit alpha-2 OS=Rattus norvegicus OX=10116 GN=Ap2a2 PE=1 SV=3	0	78.021	19	19	197	19	938	104	6.93	246.13	19	transport	plasma membrane;other membranes;ER/Golgi;other cell component	other molecular function	Pf01602, Pf02296, Pf02883			Ap2a2	P18484	Neutrophil degranulation; MHC class II antigen presentation; Cargo recognition for clathrin-mediated endocytosis; LDL clearance; Recycling pathway of L1; WNT5A-dependent internalization of FZD4; VLDLR internalisation and degradation; WNT5A-dependent internalization of FZD2, FZD5 and ROR2; Retrograde neurotrophin signalling; Trafficking of GluR2-containing AMPA receptors		11	0	0.646	0.941	1.858	0.716	1.252	0.616	1.156	2.145	0.859042	0.96536	0.9364	0.73169	0.811072	0.922081	0.927572	0.902124	74.7	129	71	151	105.8	68.5	9.31404e+06
High	Master Protein	Q07936	Annexin A2 OS=Rattus norvegicus OX=10116 GN=Anxa2 PE=1 SV=2	0	110.066	55	19	807	19	339	38.7	7.69	1629.13	19	cell organization and biogenesis;RNA metabolism OR transcription;other metabolic processes;transport;developmental processes;other biological processes	non-structural extracellular;extracellular matrix;plasma membrane;other membranes;cytosol;nucleus;other cytoplasmic organelle;other cell component	transporter activity;enzyme regulator activity;cytoskeletal activity;other molecular function	Pf00191	56611		Anxa2	Q07936; rno:56611	Neutrophil degranulation; Dissolution of Fibrin Clot	Prostaglandin synthesis and regulation	3	0	0.923	0.746	0.925	0.954	1.024	0.927	1.33	1.226	0.964752	0.602261	0.944813	0.995187	0.910674	0.987952	0.458423	0.989372	87.4	95.9	119.7	111	97.7	88.3	5.96207e+08
High	Master Protein	P48679	Prelamin-A/C OS=Rattus norvegicus OX=10116 GN=Lmna PE=1 SV=1	0	86.141	31	19	224	18	665	74.3	6.98	160.29	19	cell cycle OR cell proliferation;cell organization and biogenesis;other metabolic processes;stress response;transport;developmental processes;other biological processes	other membranes;cytoskeleton;nucleus;other cell component	cytoskeletal activity;other molecular function	Pf00038, Pf00932			Lmna	P48679	Initiation of Nuclear Envelope (NE) Reformation; Depolymerization of the Nuclear Lamina; Breakdown of the nuclear lamina		4	1	0.851	0.887	0.796	1.1	1.255	2.13	0.631	0.532	0.997646	0.895445	0.9364	0.888698	0.819744	0.0550681	0.000534107	0.508054	77.4	80.2	85.6	73.3	101.5	181.9	1.01401e+07
High	Master Protein	Q63355	Unconventional myosin-Ic OS=Rattus norvegicus OX=10116 GN=Myo1c PE=1 SV=2	0	88.283	18	19	261	19	1044	119.7	9.39	444.6	19	cell organization and biogenesis;stress response;transport;signal transduction;other biological processes	plasma membrane;other membranes;cytoskeleton;nucleus;other cell component	signal transduction activity or receptor binding;cytoskeletal activity;other molecular function	Pf00063, Pf00612, Pf06017	65261		Myo1c	Q63355; rno:65261	B-WICH complex positively regulates rRNA expression; Regulation of actin dynamics for phagocytic cup formation		2	0	0.573	1.041	2.154	0.645	1.101	0.643	0.917	2.291	0.722119	0.983868	0.934972	0.428834	0.999527	0.941429	0.629625	0.883038	56.7	118.9	76.8	143.8	116.5	87.4	1.34646e+07
High	Master Protein	P05065	Fructose-bisphosphate aldolase A OS=Rattus norvegicus OX=10116 GN=Aldoa PE=1 SV=2	0	139.846	59	18	1019	17	364	39.3	8.09	1765.76	18	cell organization and biogenesis;other metabolic processes;stress response;other biological processes	non-structural extracellular;plasma membrane;other membranes;cytosol;cytoskeleton;mitochondrion;other cell component	cytoskeletal activity;other molecular function	Pf00274	24189		Aldoa	P05065; Q63038; rno:24189	Neutrophil degranulation; Platelet degranulation ; Gluconeogenesis; Glycolysis	Hexoses metabolism in proximal tubules	5	1	0.684	0.793	1.853	0.772	1.094	0.702	1.422	2.649	0.898292	0.778082	0.9364	0.855058	0.99515	0.941429	0.218488	0.723412	69.3	105.8	92.6	170.7	94.9	66.6	1.85424e+08
High	Master Protein	Q68FR6	Elongation factor 1-gamma OS=Rattus norvegicus OX=10116 GN=Eef1g PE=2 SV=3	0	104.13	38	18	531	18	437	50	6.74	837.9	18	protein metabolism;other metabolic processes;other biological processes	nucleus;other cell component	nucleic acid binding activity	Pf00043, Pf00647, Pf02798	293725	ENSRNOG00000020075	Eef1g	Q4FZZ5; Q68FR6; rno:293725	Eukaryotic Translation Elongation	Translation factors	2	0	0.617	1.211	1.735	0.788	1.241	0.643	0.979	1.866	0.819167	0.794186	0.9364	0.869615	0.828376	0.941429	0.871177	0.911377	83.8	134.6	66.1	129.8	112.3	73.2	6.02026e+07
High	Master Protein	Q6AYZ1	Tubulin alpha-1C chain OS=Rattus norvegicus OX=10116 GN=Tuba1c PE=1 SV=1	0	140.306	50	18	1190	6	449	49.9	5.1	2337.36	18	cell cycle OR cell proliferation;cell organization and biogenesis	other membranes;cytoskeleton;nucleus;other cell component	cytoskeletal activity;other molecular function	Pf00091, Pf03953	300218	ENSRNOG00000021438	Tuba1c	Q6AYZ1; rno:300218	Separation of Sister Chromatids; The role of GTSE1 in G2/M progression after G2 checkpoint; COPI-mediated anterograde transport; COPI-dependent Golgi-to-ER retrograde traffic; MHC class II antigen presentation; Hedgehog 'off' state; Intraflagellar transport; Aggrephagy; COPI-independent Golgi-to-ER retrograde traffic; Resolution of Sister Chromatid Cohesion; RHO GTPases Activate Formins; EML4 and…		22	15	0.83	0.896	1.103	0.867	0.99	0.817	1.166	1.254	0.983045	0.943166	0.982118	0.943738	0.867553	0.960379	0.924461	0.993627	89.9	110.5	97.6	117.4	101.1	83.4	4.60533e+08
High	Master Protein	Q62736	Non-muscle caldesmon OS=Rattus norvegicus OX=10116 GN=Cald1 PE=1 SV=1	0	79.596	31	18	317	18	531	60.5	6.58	393.75	18	cell organization and biogenesis;developmental processes;other biological processes	other membranes;cytoskeleton;other cell component	cytoskeletal activity;other molecular function	Pf02029	25687		Cald1	Q62736; rno:25687	Smooth Muscle Contraction		1	0	0.964	0.916	0.906	1.141	1.238	1.41	0.885	0.817	0.943866	0.957115	0.940873	0.869615	0.828376	0.786254	0.485626	0.911377	89.9	105.7	105.7	96.7	83.6	118.3	3.04987e+07
High	Master Protein	P40329	Arginine--tRNA ligase, cytoplasmic OS=Rattus norvegicus OX=10116 GN=Rars1 PE=1 SV=2	0	71.296	27	18	220	18	660	75.8	7.05	272.99	18	protein metabolism;RNA metabolism OR transcription;other metabolic processes	cytosol;nucleus;other cell component	nucleic acid binding activity;other molecular function	Pf00750, Pf03485, Pf05746	287191	ENSRNOG00000007739	Rars1	B1WBX8; P40329; rno:287191			0	0	0.647	1.098	1.968	0.647	1.06	0.751	1.046	1.852	0.859042	0.936936	0.9364	0.438681	0.961056	0.941429	0.979951	0.911377	89	116.1	81.5	136.2	102	75.2	2.3175e+07
High	Master Protein	P16617	Phosphoglycerate kinase 1 OS=Rattus norvegicus OX=10116 GN=Pgk1 PE=1 SV=2	0	132.929	54	18	690	18	417	44.5	7.9	1248.9	18	protein metabolism;other metabolic processes;stress response;other biological processes	non-structural extracellular;other membranes;cytosol	kinase activity;other molecular function	Pf00162	24644	ENSRNOG00000058249	Pgk1	P16617; Q5M945; Q6P508; rno:24644	Gluconeogenesis; Glycolysis	Hexoses metabolism in proximal tubules	3	0	1.078	0.767	1.407	1.405	1.31	1.129	1.567	2.171	0.898292	0.68282	0.965067	0.383875	0.661204	0.941429	0.0408324	0.902124	90.5	82.7	118.6	164.6	67.3	76.2	3.41354e+08
High	Master Protein	P16638	ATP-citrate synthase OS=Rattus norvegicus OX=10116 GN=Acly PE=1 SV=1	0	85.872	17	18	234	18	1100	120.6	7.34	371.95	18	other metabolic processes	cytosol	other molecular function	Pf00285, Pf00549, Pf02629, Pf16114	24159		Acly	P16638; Q497C7; Q8VIQ1; rno:24159	Neutrophil degranulation; Fatty acyl-CoA biosynthesis	Hexoses metabolism in proximal tubules; Fatty acid biosynthesis	4	0	0.572	1.45	1.722	0.776	1.297	0.53	0.964	1.726	0.716131	0.28666	0.9364	0.861197	0.703068	0.555704	0.827497	0.911377	115	136.1	63.9	124.5	96.8	63.7	2.32271e+07
High	Master Protein	P27653	C-1-tetrahydrofolate synthase, cytoplasmic OS=Rattus norvegicus OX=10116 GN=Mthfd1 PE=1 SV=3	0	78.097	21	18	245	18	935	100.9	7.42	330.12	18	other metabolic processes;developmental processes;other biological processes	cytosol;other cell component	other molecular function	Pf00763, Pf01268, Pf02882	64300		Mthfd1	P27653; Q62808; rno:64300	Metabolism of folate and pterines		1	0	0.656	1.284	2.08	0.73	1.155	0.711	0.891	1.603	0.868659	0.647881	0.934972	0.767299	0.94885	0.941429	0.512779	0.933086	59.9	108.3	72.4	195.2	97.1	67	1.73062e+07
High	Master Protein	P97571	Calpain-1 catalytic subunit OS=Rattus norvegicus OX=10116 GN=Capn1 PE=1 SV=1	0	71.907	26	18	226	18	713	82.1	5.66	270.71	18	cell organization and biogenesis;protein metabolism;other metabolic processes;stress response;developmental processes;other biological processes	plasma membrane;other membranes;cytosol;mitochondrion;other cytoplasmic organelle;other cell component	cytoskeletal activity;other molecular function	Pf00648, Pf01067, Pf13833	29153		Capn1	P97571; rno:29153	Neutrophil degranulation; Degradation of the extracellular matrix	Focal adhesion; IL-1 signaling pathway; Integrin-mediated cell adhesion	5	0	0.673	0.99	1.506	0.821	1.204	0.71	1.144	1.763	0.887718	0.999911	0.944813	0.907164	0.880234	0.941429	0.944297	0.911377	81.8	141.7	85.7	144.7	86.5	59.6	9.00886e+06
High	Master Protein	Q5FVC2	Rho guanine nucleotide exchange factor 2 OS=Rattus norvegicus OX=10116 GN=Arhgef2 PE=1 SV=1	0	72.487	19	18	166	18	985	111.8	7.12	230.14	18	cell cycle OR cell proliferation;cell organization and biogenesis;stress response;developmental processes;other biological processes	plasma membrane;other membranes;cytoskeleton;ER/Golgi;other cell component	enzyme regulator activity;cytoskeletal activity;other molecular function	Pf00621, Pf17838	310635	ENSRNOG00000020027	Arhgef2	Q5FVC2; rno:310635	NRAGE signals death through JNK; G alpha (12/13) signalling events; RHOA GTPase cycle; RHOB GTPase cycle		4	0	0.925	1.189	1.268	0.884	0.868	0.865	0.893	1.149	0.963995	0.840896	0.981115	0.964528	0.39429	0.986613	0.522338	0.968509	93.5	104.8	97.2	117.8	99.8	86.9	9.79788e+06
High	Master Protein	Q62920	PDZ and LIM domain protein 5 OS=Rattus norvegicus OX=10116 GN=Pdlim5 PE=1 SV=2	0	118.34	42	18	371	18	591	63.2	8.38	460.97	18	cell organization and biogenesis;developmental processes;other biological processes	other membranes;cytosol;cytoskeleton;other cell component	cytoskeletal activity;other molecular function	Pf00412, Pf00595, Pf15936	64353		Pdlim5	Q62920; rno:64353			0	0	0.918	0.838	1.079	0.933	0.991	1.086	0.947	0.935	0.969451	0.868481	0.976537	0.995187	0.870852	0.941429	0.764756	0.911377	81.4	98	97.3	106.1	99.5	117.7	5.94198e+07
High	Master Protein	P09495	Tropomyosin alpha-4 chain OS=Rattus norvegicus OX=10116 GN=Tpm4 PE=1 SV=3	0	81.492	52	18	547	7	248	28.5	4.69	938.85	18	cell organization and biogenesis;other biological processes	cytoskeleton;other cell component	cytoskeletal activity;other molecular function	Pf00261	24852	ENSRNOG00000015496	Tpm4	P09495; rno:24852	Striated Muscle Contraction; RHOV GTPase cycle; Smooth Muscle Contraction	Striated muscle contraction	4	11	1.129	0.683	0.529	1.036	1.056	1.144	1.323	0.699	0.868659	0.334625	0.810418	0.939465	0.960794	0.941429	0.485626	0.872717	98.4	92.7	144.1	76.2	89	99.6	4.21357e+08
High	Master Protein	Q68FS4	Cytosol aminopeptidase OS=Rattus norvegicus OX=10116 GN=Lap3 PE=1 SV=1	0	110.245	38	18	496	18	519	56.1	7.21	657.63	18	protein metabolism	ER/Golgi;other cell component	other molecular function	Pf00883, Pf02789	289668	ENSRNOG00000003289	Lap3	Q68FS4; rno:289668			0	0	1.3	0.949	0.608	1.246	0.967	1.16	1.116	0.665	0.704768	0.998642	0.917126	0.724803	0.81959	0.941429	0.982722	0.824625	119.3	84.8	112.1	68.5	98.7	116.6	2.46291e+08
High	Master Protein	Q4V8C3	Echinoderm microtubule-associated protein-like 1 OS=Rattus norvegicus OX=10116 GN=Eml1 PE=1 SV=2	0	77.797	26	18	256	18	814	89.7	7.02	407.48	18	cell cycle OR cell proliferation;cell organization and biogenesis;developmental processes;other biological processes	cytosol;cytoskeleton;other cell component	cytoskeletal activity	Pf00400, Pf03451	362783		Eml1	Q4V8C3; rno:362783			0	0	0.712	1.236	2.013	0.898	1.28	0.725	0.941	1.746	0.910873	0.764492	0.9364	0.971264	0.743115	0.941429	0.738259	0.911377	92.1	119.1	87.4	115.4	100.5	85.5	4.50999e+07
High	Master Protein	Q07009	Calpain-2 catalytic subunit OS=Rattus norvegicus OX=10116 GN=Capn2 PE=1 SV=3	0	85.14	29	18	367	18	700	79.9	4.96	534.93	18	protein metabolism;other metabolic processes;stress response;developmental processes;other biological processes	plasma membrane;other membranes;cytosol;ER/Golgi;nucleus;other cytoplasmic organelle;other cell component	cytoskeletal activity;other molecular function	Pf00648, Pf01067, Pf13833	29154	ENSRNOG00000034015	Capn2	Q07009; rno:29154	Degradation of the extracellular matrix	Integrin-mediated cell adhesion	2	0	0.619	1.094	2.018	0.756	1.308	0.637	1.085	2.141	0.824344	0.937258	0.9364	0.8214	0.662712	0.941429	0.997729	0.903702	78.8	116.2	87.1	130.1	110.7	77.2	4.20394e+07
High	Master Protein	O35142	Coatomer subunit beta' OS=Rattus norvegicus OX=10116 GN=Copb2 PE=1 SV=3	0	87.719	26	18	234	18	905	102.5	5.27	281.16	18	transport	other membranes;cytosol;ER/Golgi	other molecular function	Pf00400, Pf04053	60384		Copb2	O35142; rno:60384	COPI-mediated anterograde transport; COPI-dependent Golgi-to-ER retrograde traffic		2	0	0.687	1.228	1.772	0.758	1.122	0.629	0.955	1.702	0.90159	0.778082	0.9364	0.825858	0.983305	0.941429	0.798757	0.911377	87.3	123	76.5	131.5	103	78.8	2.31407e+07
High	Master Protein	P60711	Actin, cytoplasmic 1 OS=Rattus norvegicus OX=10116 GN=Actb PE=1 SV=1	0	193.874	63	18	3327	10	375	41.7	5.48	5854.93	18	cell organization and biogenesis;protein metabolism;other metabolic processes;stress response;transport;developmental processes;other biological processes	plasma membrane;other membranes;cytosol;cytoskeleton;nucleus;other cell component	cytoskeletal activity;other molecular function	Pf00022	81822	ENSRNOG00000034254	Actb	P02570; P60711; P70514; P99021; Q11211; Q64316; rno:81822	Cell-extracellular matrix interactions; MAP2K and MAPK activation; Clathrin-mediated endocytosis; RHO GTPases Activate Formins; Regulation of actin dynamics for phagocytic cup formation; VEGFA-VEGFR2 Pathway; RHO GTPases Activate WASPs and WAVEs; Interaction between L1 and Ankyrins; EPHB-mediated forward signaling; RHOBTB2 GTPase cycle; Recycling pathway of L1; RHO GTPases activate IQGAPs; Adhere…	Myometrial relaxation and contraction pathways; Focal adhesion; Regulation of actin cytoskeleton	18	12	0.769	1.043	1.591	0.79	1.019	0.709	1.035	1.528	0.946694	0.980966	0.940873	0.869615	0.902581	0.941429	0.963176	0.943899	86.7	115.1	79.6	128.9	112.1	77.7	8.68157e+08
High	Master Protein	Q5XHY5	Threonine--tRNA ligase 1, cytoplasmic OS=Rattus norvegicus OX=10116 GN=Tars1 PE=1 SV=1	0	87.254	25	17	367	17	695	80.5	6.95	424.41	17	protein metabolism;RNA metabolism OR transcription;other metabolic processes	other cell component	other molecular function	Pf00587, Pf02824, Pf03129, Pf07973	294810	ENSRNOG00000019023	Tars1	Q5XHY5; rno:294810			0	0	0.67	1.325	1.68	0.827	1.187	0.634	0.985	1.718	0.887148	0.561887	0.9364	0.904036	0.902581	0.941429	0.893509	0.911377	92.5	133.2	71.8	123.7	112.3	66.4	3.59376e+07
High	Master Protein	P31232	Transgelin OS=Rattus norvegicus OX=10116 GN=Tagln PE=1 SV=2	0	108.635	78	17	1532	17	201	22.6	8.84	2454.25	17	other biological processes	other cell component	cytoskeletal activity;other molecular function	Pf00307, Pf00402	25123		Tagln	P31232; rno:25123			0	0	1.107	0.778	0.644	1.038	0.909	1.094	1.214	0.791	0.88236	0.72506	0.934972	0.939465	0.602931	0.941429	0.827497	0.903702	98.6	91.2	124.3	85.5	95.1	105.4	1.78225e+09
High	Master Protein	Q68FQ0	T-complex protein 1 subunit epsilon OS=Rattus norvegicus OX=10116 GN=Cct5 PE=1 SV=1	0	63.005	28	17	339	16	541	59.5	5.72	428.31	17	transport;other biological processes	cytosol;cytoskeleton;other cell component	cytoskeletal activity;nucleic acid binding activity;other molecular function	Pf00118	294864	ENSRNOG00000011632	Cct5	Q68FQ0; Q6PCT4; rno:294864	Cooperation of PDCL (PhLP1) and TRiC/CCT in G-protein beta folding; Association of TriC/CCT with target proteins during biosynthesis		2	1	0.662	1.225	1.855	0.855	1.291	0.682	0.999	1.877	0.875619	0.778082	0.9364	0.939465	0.72221	0.941429	0.918336	0.911377	87.6	135.1	73.8	130.7	101.4	71.4	3.99355e+07
High	Master Protein	Q7TPB1	T-complex protein 1 subunit delta OS=Rattus norvegicus OX=10116 GN=Cct4 PE=1 SV=3	0	73.957	36	17	357	16	539	58.1	8.02	512.73	17	transport;other biological processes	cytosol;cytoskeleton;nucleus;other cell component	other molecular function	Pf00118	29374	ENSRNOG00000009642	Cct4	Q7TPB1; rno:29374	Cooperation of PDCL (PhLP1) and TRiC/CCT in G-protein beta folding; Association of TriC/CCT with target proteins during biosynthesis		2	0	0.625	1.091	1.659	0.805	1.181	0.663	1.09	1.854	0.839853	0.937258	0.9364	0.888753	0.908977	0.941429	0.996764	0.911377	85.1	128.1	77	128.8	109.8	71.1	4.55121e+07
High	Master Protein	Q811A3	Procollagen-lysine,2-oxoglutarate 5-dioxygenase 2 OS=Rattus norvegicus OX=10116 GN=Plod2 PE=2 SV=1	0	71.29	23	17	253	17	737	84.5	6.73	254.55	17	protein metabolism;other metabolic processes;stress response;other biological processes	other membranes;ER/Golgi	other molecular function	Pf03171			Plod2	Q811A3; Q811A4	Collagen biosynthesis and modifying enzymes		1	0	0.68	0.568	2.13	0.865	1.248	0.675	2.063	5.745	0.894818	0.0411905	0.934972	0.939465	0.81959	0.941429	1.56787e-05	0.0241443	62	86.3	109.7	203.6	76.3	62.1	1.80435e+07
High	Master Protein	P50399	Rab GDP dissociation inhibitor beta OS=Rattus norvegicus OX=10116 GN=Gdi2 PE=1 SV=2	0	79.626	40	17	363	13	445	50.5	6.25	476.19	17	transport;signal transduction;other biological processes	other membranes;cytosol;ER/Golgi;other cell component	enzyme regulator activity;other molecular function	Pf00996	29662	ENSRNOG00000018091	Gdi2	P50399; Q6P797; rno:29662	RAB GEFs exchange GTP for GDP on RABs; Neutrophil degranulation		2	3	0.672	1.218	1.818	0.808	1.162	0.622	1.048	1.874	0.887718	0.783345	0.9364	0.888753	0.938229	0.938123	0.981272	0.911377	90.6	125.7	72.8	131.7	112.9	66.3	4.50574e+07
High	Master Protein	Q63610	Tropomyosin alpha-3 chain OS=Rattus norvegicus OX=10116 GN=Tpm3 PE=1 SV=2	0	76.883	48	17	416	7	248	29	4.78	651.89	17	cell organization and biogenesis;developmental processes;other biological processes	plasma membrane;other membranes;cytoskeleton;other cell component	cytoskeletal activity	Pf00261	117557		Tpm3	Q63599; Q63600; Q63601; Q63610; rno:117557		Striated muscle contraction	1	1	1.033	0.725	0.538	1.205	1.145	1.174	1.328	0.746	0.913863	0.526049	0.832706	0.785323	0.957674	0.941429	0.465972	0.902124	103.4	95.2	144.8	76.1	77.4	103	1.3037e+08
High	Master Protein	Q9EPH8	Polyadenylate-binding protein 1 OS=Rattus norvegicus OX=10116 GN=Pabpc1 PE=1 SV=1	0	108.734	31	17	398	17	636	70.7	9.5	547.18	17	RNA metabolism OR transcription;other metabolic processes;other biological processes	cytosol;nucleus;other cell component	nucleic acid binding activity	Pf00076, Pf00658	171350	ENSRNOG00000008639	Pabpc1	Q9EPH8; rno:171350	Nonsense Mediated Decay (NMD) independent of the Exon Junction Complex (EJC); Nonsense Mediated Decay (NMD) enhanced by the Exon Junction Complex (EJC); L13a-mediated translational silencing of Ceruloplasmin expression; AUF1 (hnRNP D0) binds and destabilizes mRNA; Translation initiation complex formation; Deadenylation of mRNA	Translation factors	7	0	0.829	1.153	1.442	0.931	1.14	0.896	0.912	1.239	0.983045	0.871152	0.955305	0.994997	0.960794	0.99921	0.607318	0.993627	80.2	121.2	85	113.5	105.2	94.9	2.44142e+07
High	Master Protein	Q66HA8	Heat shock protein 105 kDa OS=Rattus norvegicus OX=10116 GN=Hsph1 PE=1 SV=1	0	95.03	25	17	348	16	858	96.4	5.55	430.27	17	RNA metabolism OR transcription;other metabolic processes;other biological processes	cytosol;cytoskeleton;nucleus;other cell component	cytoskeletal activity;other molecular function	Pf00012	288444	ENSRNOG00000000902	Hsph1	Q66HA8; rno:288444	Regulation of HSF1-mediated heat shock response		1	0	0.673	1.264	1.76	0.765	1.096	0.676	0.876	1.547	0.887718	0.697044	0.9364	0.846962	0.999527	0.941429	0.444836	0.943899	84.6	133.7	65.7	119.3	112.8	83.9	4.27328e+07
High	Master Protein	Q9ESW0	DNA damage-binding protein 1 OS=Rattus norvegicus OX=10116 GN=Ddb1 PE=1 SV=1	0	80.015	16	16	269	16	1140	126.8	5.34	346.89	16	cell-cell signaling;protein metabolism;DNA metabolism;other metabolic processes;stress response;signal transduction;other biological processes	nucleus;other cell component	nucleic acid binding activity;other molecular function	Pf03178, Pf10433			Ddb1	Q9ESW0	Gap-filling DNA repair synthesis and ligation in TC-NER; Formation of TC-NER Pre-Incision Complex; Dual incision in TC-NER; Neddylation; DNA Damage Recognition in GG-NER; Formation of Incision Complex in GG-NER; Dual Incision in GG-NER; Recognition of DNA damage by PCNA-containing replication complex		8	0	0.662	1.419	1.974	0.751	1.135	0.702	0.788	1.522	0.876879	0.343478	0.9364	0.809039	0.968313	0.941429	0.114339	0.943899	92.4	130.4	47.7	135.9	115.2	78.4	4.28368e+07
High	Master Protein	P18395	Cold shock domain-containing protein E1 OS=Rattus norvegicus OX=10116 GN=Csde1 PE=2 SV=1	0	62.52	21	16	192	16	798	88.8	6.37	131.04	16	cell organization and biogenesis;RNA metabolism OR transcription;other metabolic processes;other biological processes	plasma membrane;other membranes;cytosol;ER/Golgi;other cell component	nucleic acid binding activity	Pf00313, Pf12901	100364335; 117180		Csde1	P18395; rno:100364335; rno:117180			0	0	0.804	1.362	1.436	0.968	1.107	0.984	0.691	1.132	0.969451	0.475899	0.955305	0.994997	0.993266	0.962948	0.00668474	0.968509	96.1	114.4	71.9	97.3	114.8	105.6	2.38857e+07
High	Master Protein	P50137	Transketolase OS=Rattus norvegicus OX=10116 GN=Tkt PE=1 SV=1	0	83.333	27	16	460	16	623	67.6	7.49	556.52	16	other metabolic processes;other biological processes	other membranes;cytosol;ER/Golgi;other cytoplasmic organelle;other cell component	other molecular function	Pf00456, Pf02779, Pf02780	64524		Tkt	P50137; rno:64524	Pentose phosphate pathway; Insulin effects increased synthesis of Xylulose-5-Phosphate	Pentose phosphate pathway	3	0	1.063	0.955	0.759	1.118	1.087	1.044	1.133	0.866	0.905091	0.999911	0.9364	0.886666	0.990547	0.951092	0.963176	0.911377	104.9	95.1	105.3	91.7	98.2	104.9	2.09056e+08
High	Master Protein	Q66H61	Glutamine--tRNA ligase OS=Rattus norvegicus OX=10116 GN=Qars1 PE=1 SV=1	0	66.816	22	16	200	16	775	87.6	7.31	236.91	16	protein metabolism;RNA metabolism OR transcription;other metabolic processes;developmental processes;other biological processes	cytosol;other cell component	enzyme regulator activity;other molecular function	Pf00749, Pf03950, Pf04557, Pf04558	290868		Qars1	F1LPA0; Q66H61; rno:290868			0	0	0.814	1.081	2.045	0.764	1.095	0.622	0.999	1.822	0.981706	0.951475	0.9364	0.846962	0.992824	0.938123	0.918336	0.911377	72	100.3	123.8	128.5	93.1	82.3	6.2613e+06
High	Master Protein	P82808	Glutamine--fructose-6-phosphate aminotransferase [isomerizing] 1 OS=Rattus norvegicus OX=10116 GN=Gfpt1 PE=1 SV=3	0	59.746	29	16	157	16	681	76.8	6.84	230.43	16	protein metabolism;other metabolic processes;other biological processes		other molecular function	Pf01380, Pf13522	297417		Gfpt1	P82808; Q5XI08; rno:297417	Synthesis of UDP-N-acetyl-glucosamine		1	0	0.725	1.334	1.534	0.835	1.185	0.685	0.91	1.537	0.926344	0.566935	0.940873	0.925256	0.910959	0.941429	0.671207	0.943899	111.4	110.6	73	108.6	92.5	104	1.57806e+07
High	Master Protein	P27881	Hexokinase-2 OS=Rattus norvegicus OX=10116 GN=Hk2 PE=1 SV=1	0	62.331	18	16	157	15	917	102.5	6.1	126.77	16	cell organization and biogenesis;other metabolic processes;stress response;transport;other biological processes	plasma membrane;other membranes;cytosol;cytoskeleton;mitochondrion;ER/Golgi	kinase activity;other molecular function	Pf00349, Pf03727	25059	ENSRNOG00000006116	Hk2	P27881; Q9QWR1; rno:25059	Glycolysis	Burn wound healing	2	1	0.631	0.642	1.77	0.867	1.375	0.987	1.271	2.378	0.805292	0.0976458	0.9364	0.943675	0.497642	0.958427	0.66533	0.837953	62.9	114.2	90.7	195.1	75.9	61.1	4.39673e+06
High	Master Protein	Q08163	Adenylyl cyclase-associated protein 1 OS=Rattus norvegicus OX=10116 GN=Cap1 PE=1 SV=3	0	121.832	47	16	380	15	474	51.6	7.52	596.85	16	cell organization and biogenesis;transport;signal transduction;other biological processes	plasma membrane;other membranes;cytoskeleton;other cell component	cytoskeletal activity;other molecular function	Pf01213, Pf08603	64185		Cap1	Q08163; Q5FVS8; rno:64185	Neutrophil degranulation		1	1	0.634	0.85	1.411	0.976	1.313	0.916	1.153	1.609	0.853273	0.884656	0.965067	0.991778	0.654465	0.995353	0.941178	0.933067	82.8	114.8	95.8	123.3	94.2	89.1	1.05419e+08
High	Master Protein	B5DFC8	Eukaryotic translation initiation factor 3 subunit C OS=Rattus norvegicus OX=10116 GN=Eif3c PE=1 SV=1	0	85.765	19	16	257	16	911	105.4	5.78	218.39	16	cell organization and biogenesis;protein metabolism;other metabolic processes;other biological processes	translational apparatus;other cell component	translation activity;nucleic acid binding activity;other molecular function	Pf01399, Pf05470	293484	ENSRNOG00000018761	Eif3c	B5DFC8; Q3MIB2; rno:293484	L13a-mediated translational silencing of Ceruloplasmin expression; Translation initiation complex formation; Formation of a pool of free 40S subunits; Formation of the ternary complex, and subsequently, the 43S complex; Ribosomal scanning and start codon recognition; GTP hydrolysis and joining of the 60S ribosomal subunit		6	0	0.884	1.014	1.841	0.817	1.014	0.67	1.209	1.672	0.986443	0.999911	0.9364	0.895186	0.883819	0.941429	0.836532	0.911377	126.3	100.1	101.5	117.9	96.8	57.5	2.05255e+07
High	Master Protein	Q63525	Nuclear migration protein nudC OS=Rattus norvegicus OX=10116 GN=Nudc PE=1 SV=1	0	77.805	49	16	404	16	332	38.4	5.38	424.84	16	cell cycle OR cell proliferation;cell organization and biogenesis;transport;other biological processes	cytosol;cytoskeleton;ER/Golgi;nucleus;other cell component	other molecular function	Pf04969, Pf14050, Pf16273	29648	ENSRNOG00000051720	Nudc	Q63525; rno:29648	Separation of Sister Chromatids; Amplification of signal from unattached kinetochores via a MAD2 inhibitory signal; Resolution of Sister Chromatid Cohesion; RHO GTPases Activate Formins; EML4 and NUDC in mitotic spindle formation; RND2 GTPase cycle		7	0	1.303	1.015	0.599	1.276	0.938	1.128	1.07	0.632	0.70148	0.999911	0.916052	0.671475	0.736864	0.941429	0.994983	0.766912	131.6	88.6	111.5	62.2	95.9	110.3	1.76163e+08
High	Master Protein	Q4FZT9	26S proteasome non-ATPase regulatory subunit 2 OS=Rattus norvegicus OX=10116 GN=Psmd2 PE=1 SV=1	0	76.602	19	16	261	16	908	100.1	5.2	314.55	16	protein metabolism;other metabolic processes;other biological processes	nucleus;other cell component	enzyme regulator activity	Pf01851, Pf17781, Pf18051	287984	ENSRNOG00000001719	Psmd2	Q4FZT9; rno:287984	Ub-specific processing proteases; Neutrophil degranulation; AUF1 (hnRNP D0) binds and destabilizes mRNA; Neddylation; Regulation of RAS by GAPs; Autodegradation of the E3 ubiquitin ligase COP1; Activation of NF-kappaB in B cells; Oxygen-dependent proline hydroxylation of Hypoxia-inducible Factor Alpha; Cross-presentation of soluble exogenous antigens (endosomes); Autodegradation of Cdh1 by Cdh1:A…	Proteasome degradation	46	0	0.643	0.96	1.507	0.7	1.172	0.642	1.174	1.749	0.857134	0.999911	0.944813	0.671475	0.921825	0.941429	0.918336	0.911377	87.2	122	88	115.6	112.1	75	2.82631e+07
High	Master Protein	Q5RKI1	Eukaryotic initiation factor 4A-II OS=Rattus norvegicus OX=10116 GN=Eif4a2 PE=1 SV=1	0	69.722	35	16	312	14	407	46.4	5.48	453.72	16	protein metabolism;other metabolic processes;other biological processes	other cell component	nucleic acid binding activity;other molecular function	Pf00270, Pf00271	303831		Eif4a2	Q5RKI1; rno:303831	L13a-mediated translational silencing of Ceruloplasmin expression; Translation initiation complex formation; Ribosomal scanning and start codon recognition; GTP hydrolysis and joining of the 60S ribosomal subunit; ISG15 antiviral mechanism; Deadenylation of mRNA	Translation factors	8	2	0.784	1.226	1.523	0.759	1.013	0.594	1.028	1.607	0.956866	0.778082	0.940873	0.831668	0.893653	0.853009	0.957907	0.933086	90	120.7	76.9	119.4	120.2	72.7	2.90285e+07
High	Master Protein	P62909	40S ribosomal protein S3 OS=Rattus norvegicus OX=10116 GN=Rps3 PE=1 SV=1	0	68.922	64	16	511	16	243	26.7	9.66	884.84	16	cell cycle OR cell proliferation;cell organization and biogenesis;protein metabolism;DNA metabolism;other metabolic processes;stress response;other biological processes	plasma membrane;other membranes;cytosol;cytoskeleton;mitochondrion;translational apparatus;nucleus;other cell component	cytoskeletal activity;nucleic acid binding activity;other molecular function	Pf00189, Pf07650	140654	ENSRNOG00000017418	Rps3	P17073; P47933; P62909; rno:140654	GTP hydrolysis and joining of the 60S ribosomal subunit; Nonsense Mediated Decay (NMD) independent of the Exon Junction Complex (EJC); Nonsense Mediated Decay (NMD) enhanced by the Exon Junction Complex (EJC); L13a-mediated translational silencing of Ceruloplasmin expression; Translation initiation complex formation; Formation of a pool of free 40S subunits; Formation of the ternary complex, and …		10	0	0.843	1.061	1.191	0.839	1.003	0.699	1.103	1.364	0.992464	0.960751	0.99967	0.921048	0.880825	0.941429	0.987838	0.979568	94.4	111.1	90	106.8	116.2	81.6	5.98465e+07
High	Master Protein	P10860	Glutamate dehydrogenase 1, mitochondrial OS=Rattus norvegicus OX=10116 GN=Glud1 PE=1 SV=2	0	99.407	34	16	537	16	558	61.4	8	768.75	16	other metabolic processes;developmental processes;other biological processes	mitochondrion;ER/Golgi;other cell component	other molecular function	Pf00208, Pf02812	24399	ENSRNOG00000057367	Glud1	P10860; Q66HI8; Q6LC16; rno:24399	Transcriptional activation of mitochondrial biogenesis; Glutamate and glutamine metabolism		2	0	1.231	0.928	0.631	1.227	0.986	1.101	1.181	0.717	0.789641	0.971586	0.930529	0.761322	0.858081	0.941429	0.902111	0.890599	113.8	92.4	122.7	75.1	91.8	104.2	3.90929e+08
High	Master Protein	P14668	Annexin A5 OS=Rattus norvegicus OX=10116 GN=Anxa5 PE=1 SV=3	0	59.915	50	16	417	16	319	35.7	5.05	770.27	16	stress response;transport;other biological processes	non-structural extracellular;plasma membrane;other membranes;cytosol;cytoskeleton;ER/Golgi;nucleus;other cell component	signal transduction activity or receptor binding;transporter activity;other molecular function	Pf00191	25673		Anxa5	P14668; rno:25673	Platelet degranulation	Prostaglandin synthesis and regulation	2	0	1.206	0.876	0.669	1.24	1.007	1.21	1.143	0.773	0.805267	0.927466	0.934972	0.73756	0.883819	0.941429	0.951424	0.903702	104	93.1	121.1	80.7	93.2	107.9	4.19934e+08
High	Master Protein	Q9JJ22	Endoplasmic reticulum aminopeptidase 1 OS=Rattus norvegicus OX=10116 GN=Erap1 PE=2 SV=2	0	50.612	19	16	158	16	930	106.4	6.51	153.62	16	protein metabolism;other metabolic processes;other biological processes	non-structural extracellular;other membranes;ER/Golgi;other cell component	signal transduction activity or receptor binding;other molecular function	Pf01433, Pf11838, Pf17900	80897		Erap1	Q9JJ22; Q9JJ23; rno:80897	Antigen Presentation: Folding, assembly and peptide loading of class I MHC		1	0	0.668	1.092	1.721	0.849	1.299	0.677	1.126	2.014	0.893958	0.952342	0.9364	0.939465	0.729702	0.941429	0.963176	0.903702	81.5	134.6	75.9	138.5	105.4	64.2	8.00564e+06
High	Master Protein	P31977	Ezrin OS=Rattus norvegicus OX=10116 GN=Ezr PE=1 SV=3	0	74.025	24	16	367	9	586	69.3	6.1	518.94	16	cell adhesion;cell cycle OR cell proliferation;cell organization and biogenesis;transport;signal transduction;other biological processes	plasma membrane;other membranes;cytosol;cytoskeleton;other cytoplasmic organelle;other cell component	cytoskeletal activity;other molecular function	Pf00373, Pf00769, Pf09379, Pf09380, Pf20492	54319	ENSRNOG00000018524	Ezr	P31977; Q5WQV4; Q66H97; Q8VHK3; rno:54319	Recycling pathway of L1; Netrin-1 signaling	Intracellular trafficking of CFTR; CFTR activity in the plasma membrane; Regulation of actin cytoskeleton	5	0	0.906	0.81	0.773	0.969	1.102	1.177	1.133	0.82	0.969451	0.779778	0.9364	0.991989	0.999527	0.941429	0.963176	0.911377	86	102.3	116	95.1	90.8	109.7	2.33245e+07
High	Master Protein	Q63862	Myosin-11 (Fragments) OS=Rattus norvegicus OX=10116 GN=Myh11 PE=1 SV=3	0	86.708	13	16	425	1	1327	152.4	6.18	801.47	16	cell organization and biogenesis;developmental processes;other biological processes	cytoskeleton;other cell component	cytoskeletal activity;other molecular function				Myh11	Q58GJ0; Q63338; Q63339; Q63861; Q63862			0	0
High	Master Protein	P07153	Dolichyl-diphosphooligosaccharide--protein glycosyltransferase subunit 1 OS=Rattus norvegicus OX=10116 GN=Rpn1 PE=2 SV=1	0	73.712	29	16	339	16	605	68.3	6.51	377.05	16	protein metabolism;other metabolic processes;transport	other membranes;ER/Golgi;other cell component		Pf04597			Rpn1	P07153			0	0	0.746	1.011	1.396	0.787	1.07	0.584	1.275	1.883	0.926997	0.999911	0.965067	0.869615	0.974755	0.82823	0.633932	0.911377	87	114.4	88.4	131	112	67.1	2.21591e+07
High	Master Protein	Q3KR86	MICOS complex subunit Mic60 (Fragment) OS=Rattus norvegicus OX=10116 GN=Immt PE=1 SV=1	0	75.739	29	15	142	15	609	67.1	5.8	164.9	15	cell organization and biogenesis;stress response;other biological processes	other membranes;mitochondrion		Pf09731	312444		Immt	Q3KR86; rno:312444			0	0	0.855	1.105	1.639	0.699	0.883	0.727	0.98	1.277	0.994481	0.943847	0.9364	0.671475	0.49329	0.941429	0.920116	0.997179	78.9	141.9	37.5	130.9	124.1	86.7	2.82453e+06
High	Master Protein	Q4AEF8	Coatomer subunit gamma-1 OS=Rattus norvegicus OX=10116 GN=Copg1 PE=2 SV=1	0	58.775	17	15	169	14	874	97.6	5.39	135.38	15	transport;other biological processes	other membranes;cytosol;ER/Golgi	other molecular function	Pf01602, Pf08752, Pf16381	297428		Copg1	Q4AEF8; rno:297428	COPI-mediated anterograde transport; COPI-dependent Golgi-to-ER retrograde traffic		2	1	0.632	0.96	1.795	0.729	1.243	0.665	1.089	1.908	0.852075	0.999911	0.9364	0.761322	0.828376	0.941429	0.996764	0.911377	83.3	119.6	76.7	136.9	104.5	79	1.85111e+07
High	Master Protein	P35559	Insulin-degrading enzyme OS=Rattus norvegicus OX=10116 GN=Ide PE=1 SV=1	0	69.198	16	15	157	15	1019	117.6	6.61	170.27	15	protein metabolism;other metabolic processes;stress response;other biological processes	non-structural extracellular;plasma membrane;other membranes;cytosol;mitochondrion;nucleus;other cytoplasmic organelle;other cell component	other molecular function	Pf00675, Pf05193, Pf16187	25700		Ide	P35559; rno:25700	Peroxisomal protein import; Insulin receptor recycling; Ub-specific processing proteases		3	0	0.715	1.233	1.606	0.868	1.103	0.668	0.888	1.47	0.913863	0.769867	0.940873	0.950217	0.997524	0.941429	0.499916	0.956127	89	128.4	79.6	116.3	110.7	76	2.74334e+07
High	Master Protein	P97608	5-oxoprolinase OS=Rattus norvegicus OX=10116 GN=Oplah PE=1 SV=2	0	57.315	15	15	80	15	1288	137.6	6.33	70.65	15	other metabolic processes		other molecular function	Pf01968, Pf02538, Pf05378, Pf19278	116684	ENSRNOG00000011781	Oplah	P97608; Q5U3Z8; rno:116684	Glutathione synthesis and recycling	Glutathione metabolism	2	0	0.763	1.025	0.97	0.887	1.051	0.914	1.02	1.104	0.941925	0.998642	0.955305	0.966492	0.954563	0.995353	0.944297	0.956453	108.9	105.7	92	112	94.5	86.8	3.63679e+07
High	Master Protein	Q9ES21	Phosphatidylinositol-3-phosphatase SAC1 OS=Rattus norvegicus OX=10116 GN=Sacm1l PE=1 SV=1	0	72.239	28	15	179	15	587	67	7.28	206.26	15	other metabolic processes;transport	plasma membrane;other membranes;ER/Golgi;other cell component	other molecular function	Pf02383	116482		Sacm1l	Q9ES21; rno:116482	Synthesis of PIPs at the Golgi membrane; Synthesis of PIPs at the ER membrane		2	0	0.597	1.24	2.07	0.846	1.332	0.6	1.045	2.362	0.791085	0.780751	0.934972	0.939133	0.591944	0.879611	0.987838	0.814969	77.2	143	63.6	143.2	122.6	50.4	8.50532e+06
High	Master Protein	Q9QVC8	Peptidyl-prolyl cis-trans isomerase FKBP4 OS=Rattus norvegicus OX=10116 GN=Fkbp4 PE=1 SV=3	0	70.425	33	15	281	15	458	51.4	5.62	275.48	15	cell organization and biogenesis;transport;developmental processes;signal transduction;other biological processes	cytosol;cytoskeleton;mitochondrion;nucleus;other cell component	cytoskeletal activity;other molecular function	Pf00254, Pf00515, Pf07719	260321	ENSRNOG00000006444	Fkbp4	A6IM14; Q8K3U8; Q9QVC8; rno:260321	Estrogen-dependent gene expression; HSP90 chaperone cycle for steroid hormone receptors (SHR) in the presence of ligand; Attenuation phase	Glucocorticoid effect on target gene expression	5	0	1.072	0.999	0.793	1.074	0.974	0.962	1.128	0.89	0.903328	0.999911	0.9364	0.912623	0.828376	0.975933	0.966058	0.911377	107.5	94.4	117.1	81.2	98.2	101.5	5.8648e+07
High	Master Protein	O88761	26S proteasome non-ATPase regulatory subunit 1 OS=Rattus norvegicus OX=10116 GN=Psmd1 PE=1 SV=1	0	60.751	17	15	208	15	953	105.7	5.39	267.22	15	protein metabolism;other metabolic processes;other biological processes	nucleus;other cell component	enzyme regulator activity;other molecular function	Pf01851, Pf13646, Pf18004	83806		Psmd1	O88761; rno:83806	Neutrophil degranulation; ABC-family proteins mediated transport; Separation of Sister Chromatids; Regulation of RAS by GAPs; Autodegradation of the E3 ubiquitin ligase COP1; Neddylation; Activation of NF-kappaB in B cells; Oxygen-dependent proline hydroxylation of Hypoxia-inducible Factor Alpha; Cross-presentation of soluble exogenous antigens (endosomes); Autodegradation of Cdh1 by Cdh1:APC/C; …	TNF-alpha NF-kB signaling pathway	46	0	0.687	0.966	1.388	0.757	1.085	0.659	1.199	1.548	0.90159	0.999911	0.965067	0.825858	0.989773	0.941429	0.860541	0.943899	96.5	114.4	99.6	110	110.1	69.5	1.8408e+07
High	Master Protein	P62260	14-3-3 protein epsilon OS=Rattus norvegicus OX=10116 GN=Ywhae PE=1 SV=1	0	94.442	62	15	720	13	255	29.2	4.74	1223.27	15	stress response;transport;developmental processes;signal transduction;other biological processes	cytosol;cytoskeleton;nucleus;other cell component	enzyme regulator activity;other molecular function	Pf00244	29753	ENSRNOG00000005290	Ywhae	P29360; P42655; P62260; Q63631; rno:29753	Regulation of HSF1-mediated heat shock response; Recruitment of mitotic centrosome proteins and complexes; RAB GEFs exchange GTP for GDP on RABs; Regulation of PLK1 Activity at G2/M Transition; Loss of Nlp from mitotic centrosomes; Recruitment of NuMA to mitotic centrosomes; Anchoring of the basal body to the plasma membrane; AURKA Activation by TPX2; Signaling by Hippo; TP53 Regulates Metabolic …	Myometrial relaxation and contraction pathways; TNF-alpha NF-kB signaling pathway	18	2	1.267	0.885	0.602	1.181	0.942	1.14	1.154	0.713	0.75274	0.930839	0.917126	0.8214	0.737605	0.941429	0.940112	0.886876	112.4	88.6	126.5	75.1	92.5	104.7	9.34196e+08
High	Master Protein	Q9JK11	Reticulon-4 OS=Rattus norvegicus OX=10116 GN=Rtn4 PE=1 SV=1	0	127.171	21	15	394	15	1163	126.3	4.49	767.07	15	cell adhesion;cell organization and biogenesis;stress response;developmental processes;other biological processes	plasma membrane;other membranes;ER/Golgi;nucleus;other cell component	other molecular function	Pf02453	83765	ENSRNOG00000004621	Rtn4	Q9JK10; Q9JK11; Q9R0D9; Q9WUE9; Q9WUF0; rno:83765	Axonal growth inhibition (RHOA activation)	Spinal cord injury	2	0	1.241	0.751	0.655	1.003	0.816	1.028	1.133	0.753	0.775675	0.624904	0.934972	0.966492	0.168334	0.956362	0.963176	0.902124	104.4	84.5	124.3	78.1	99.6	109.1	2.31533e+08
High	Master Protein	P04636	Malate dehydrogenase, mitochondrial OS=Rattus norvegicus OX=10116 GN=Mdh2 PE=1 SV=2	0	82.73	52	15	384	15	338	35.7	8.68	678.87	15	other metabolic processes	other membranes;mitochondrion;other cell component	other molecular function	Pf00056, Pf02866	81829	ENSRNOG00000001440	Mdh2	P04636; Q6GSM4; rno:81829	Gluconeogenesis; Citric acid cycle (TCA cycle)	TCA cycle; Hexoses metabolism in proximal tubules	4	0	1.17	0.902	0.609	1.15	0.933	1.133	1.148	0.701	0.849157	0.944622	0.917126	0.863043	0.711615	0.941429	0.944297	0.875124	111.5	94.9	123.1	73.1	94.9	102.4	2.90421e+08
High	Master Protein	P53534	Glycogen phosphorylase, brain form (Fragment) OS=Rattus norvegicus OX=10116 GN=Pygb PE=1 SV=3	0	88.719	23	15	199	15	838	96.1	6.68	459.52	15	other metabolic processes	other cell component	other molecular function	Pf00343	25739		Pygb	P53534; rno:25739	Neutrophil degranulation	Glycogen metabolism	2	0	0.784	1.39	1.671	0.84	1.132	0.662	0.937	1.46	0.956866	0.409264	0.9364	0.921839	0.972411	0.941429	0.726913	0.960137	100.3	136.9	62.5	118.4	115.8	66.1	2.23498e+07
High	Master Protein	Q9JIH7	Serine/threonine-protein kinase WNK1 OS=Rattus norvegicus OX=10116 GN=Wnk1 PE=1 SV=2	0	43.076	7	15	86	15	2126	225	6.49	44.26	15	protein metabolism;other metabolic processes;transport;signal transduction;other biological processes	other membranes;cytosol;other cell component	enzyme regulator activity;kinase activity;other molecular function	Pf00069, Pf12202	116477	ENSRNOG00000009956	Wnk1	Q3S2I2; Q6IFS7; Q9JIH7; rno:116477			0	0	0.647	0.995	2.02	0.745	1.097	0.83	0.979	1.603	0.859042	0.999911	0.9364	0.791831	0.999527	0.970381	0.867777	0.933086	82.6	110.4	105.5	120.4	94.3	86.8	1.65145e+07
High	Master Protein	Q5XIM7	Lysine--tRNA ligase OS=Rattus norvegicus OX=10116 GN=Kars1 PE=1 SV=1	0	71.421	26	15	196	15	626	71.6	6.6	291.59	15	protein metabolism;RNA metabolism OR transcription;other metabolic processes;signal transduction;other biological processes	non-structural extracellular;plasma membrane;other membranes;cytosol;mitochondrion;nucleus;other cell component	nucleic acid binding activity;other molecular function	Pf00152, Pf01336	292028	ENSRNOG00000019456	Kars1	Q5XIM7; rno:292028			0	0	0.721	1.164	1.42	0.847	1.307	0.71	1.097	1.51	0.919792	0.868481	0.965067	0.935489	0.665241	0.941429	0.993305	0.945182	85.8	126.2	81.1	122	104.9	79.9	2.07997e+07
High	Master Protein	Q5XHZ0	Heat shock protein 75 kDa, mitochondrial OS=Rattus norvegicus OX=10116 GN=Trap1 PE=1 SV=1	0	77.127	24	15	194	14	706	80.4	7.03	246.91	15	other biological processes	other membranes;mitochondrion;nucleus;other cell component	nucleic acid binding activity;other molecular function	Pf00183, Pf13589	287069		Trap1	Q5XHZ0; rno:287069			0	0	0.615	1.1	2.015	0.744	1.23	0.624	1.078	2.086	0.812894	0.930983	0.9364	0.791831	0.845564	0.941429	0.997459	0.903702	82.9	121.1	93.4	116.5	103.9	82.2	1.96428e+07
High	Master Protein	Q9QZR6	Septin-9 OS=Rattus norvegicus OX=10116 GN=Septin9 PE=1 SV=1	0	57.915	28	15	131	15	564	63.8	8.47	122.49	15	cell cycle OR cell proliferation;other biological processes	cytoskeleton;other cell component	other molecular function	Pf00735	83788		Septin9	Q9QZJ7; Q9QZJ8; Q9QZP9; Q9QZR6; rno:83788			0	0	0.725	1.02	0.729	1.092	1.326	1.188	0.999	0.957	0.919792	0.999911	0.9364	0.895186	0.609053	0.941429	0.91926	0.911377	116.8	103.3	108.4	78.7	83.5	109.3	7.44587e+07
High	Master Protein	Q5XIF6	Tubulin alpha-4A chain OS=Rattus norvegicus OX=10116 GN=Tuba4a PE=1 SV=1	0	123.661	38	15	1094	2	448	49.9	5.06	2105	15	cell cycle OR cell proliferation;cell organization and biogenesis	cytoskeleton;other cell component	cytoskeletal activity;other molecular function	Pf00091, Pf03953	316531	ENSRNOG00000003597	Tuba4a	Q5XIF6; rno:316531	COPI-mediated anterograde transport; COPI-dependent Golgi-to-ER retrograde traffic; Platelet degranulation ; Separation of Sister Chromatids; Resolution of Sister Chromatid Cohesion; RHO GTPases Activate Formins; EML4 and NUDC in mitotic spindle formation; MHC class II antigen presentation; Hedgehog 'off' state; Intraflagellar transport; Aggrephagy; The role of GTSE1 in G2/M progression after G2 …		29	1	0.887	0.813	1.209	0.819	1.182	0.809	1.053	1.428	0.983045	0.827067	0.993534	0.895186	0.905636	0.958427	0.98654	0.968509	74.2	130.6	84.5	135.3	97.2	78.3	2.55298e+07
High	Master Protein	P62738	Actin, aortic smooth muscle OS=Rattus norvegicus OX=10116 GN=Acta2 PE=2 SV=1	0	182.833	54	15	2754	7	377	42	5.39	4929.99	15	developmental processes;other biological processes	extracellular matrix;cytoskeleton;other cell component	other molecular function	Pf00022	81633	ENSRNOG00000058039	Acta2	P03996; P04108; P62738; P70476; rno:81633	Smooth Muscle Contraction	Nuclear factor, erythroid-derived 2, like 2 signaling pathway; Striated muscle contraction	3	0	0.668	1.001	1.524	0.776	1.09	0.694	1.13	1.687	0.88236	0.999911	0.940873	0.860773	0.992824	0.941429	0.963176	0.911377	78.1	121.2	82.3	130.9	111.1	76.4	2.89408e+08
High	Master Protein	Q68FP1	Gelsolin OS=Rattus norvegicus OX=10116 GN=Gsn PE=1 SV=1	0	131.152	26	15	453	15	780	86	6.09	802.16	15	cell organization and biogenesis;protein metabolism;other metabolic processes;stress response;transport;developmental processes;signal transduction;other biological processes	non-structural extracellular;plasma membrane;other membranes;cytosol;cytoskeleton;other cell component	cytoskeletal activity;other molecular function	Pf00626	296654	ENSRNOG00000018991	Gsn	Q68FP1; rno:296654	Neutrophil degranulation; Caspase-mediated cleavage of cytoskeletal proteins	Regulation of actin cytoskeleton	3	0	0.769	1.021	1.612	0.892	1.175	0.81	1.077	1.696	0.946694	0.999911	0.940873	0.966946	0.919251	0.958427	0.996764	0.911377	87	114.9	83.8	137.3	97.3	79.7	1.09518e+08
High	Master Protein	P08010	Glutathione S-transferase Mu 2 OS=Rattus norvegicus OX=10116 GN=Gstm2 PE=1 SV=2	0	60.146	54	15	195	11	218	25.7	7.39	238.08	15	other metabolic processes;stress response;other biological processes	plasma membrane;other membranes;cytosol;ER/Golgi;other cell component	signal transduction activity or receptor binding;other molecular function	Pf00043, Pf02798	24424		Gstm2	P08010; rno:24424	Glutathione conjugation; Paracetamol ADME; Azathioprine ADME	Glutathione metabolism	4	4	0.9	1.157	1.09	0.987	1.084	0.775	1.072	1.156	0.981691	0.868481	0.981115	0.976302	0.988388	0.951092	0.994983	0.968509	106.5	107.8	90.2	100.6	105.7	89.2	5.11784e+07
High	Master Protein	Q63083	Nucleobindin-1 OS=Rattus norvegicus OX=10116 GN=Nucb1 PE=1 SV=1	0	81.064	41	15	262	15	459	53.5	5.12	292.39	15	signal transduction;other biological processes	non-structural extracellular;other membranes;ER/Golgi;nucleus;other cytoplasmic organelle;other cell component	enzyme regulator activity;nucleic acid binding activity;other molecular function	Pf13499	84595		Nucb1	P97623; Q497A4; Q63083; rno:84595	Regulation of Insulin-like Growth Factor (IGF) transport and uptake by Insulin-like Growth Factor Binding Proteins (IGFBPs); Post-translational protein phosphorylation		2	0	1.097	0.87	0.732	1.166	1.068	1.101	1.193	0.822	0.887718	0.916307	0.9364	0.846962	0.972411	0.941429	0.87356	0.911377	126.2	94	116.5	75.3	89.1	98.8	8.03295e+07
High	Master Protein	P62944	AP-2 complex subunit beta OS=Rattus norvegicus OX=10116 GN=Ap2b1 PE=1 SV=1	0	63.443	17	15	207	8	937	104.5	5.38	257.2	15	cell organization and biogenesis;transport;developmental processes;other biological processes	plasma membrane;other membranes;other cell component	other molecular function	Pf01602, Pf02883, Pf09066	140670	ENSRNOG00000061543	Ap2b1	P21851; P62944; rno:140670	Cargo recognition for clathrin-mediated endocytosis; MHC class II antigen presentation; LDL clearance; Recycling pathway of L1; WNT5A-dependent internalization of FZD4; VLDLR internalisation and degradation; WNT5A-dependent internalization of FZD2, FZD5 and ROR2; Retrograde neurotrophin signalling; Trafficking of GluR2-containing AMPA receptors		10	7	0.601	0.9	1.62	0.746	1.203	0.619	1.237	2.098	0.789641	0.944486	0.939248	0.793033	0.880825	0.927997	0.759422	0.903702	78.3	122.4	77.3	138.2	107.6	76.1	1.38895e+07
High	Master Protein	P04692	Tropomyosin alpha-1 chain OS=Rattus norvegicus OX=10116 GN=Tpm1 PE=1 SV=3	0	70.432	35	15	363	5	284	32.7	4.74	676.34	15	cell organization and biogenesis;stress response;developmental processes;other biological processes	plasma membrane;other membranes;cytoskeleton;other cell component	cytoskeletal activity;other molecular function	Pf00261	24851	ENSRNOG00000018184	Tpm1	P04692; P06469; P18342; P18343; P18344; P19354; Q53X09; Q63582; Q63608; Q63609; rno:24851	Striated Muscle Contraction; Smooth Muscle Contraction	Striated muscle contraction	3	2	1.239	0.702	0.454	1.262	1.045	1.231	1.461	0.671	0.779073	0.416656	0.561642	0.704523	0.94885	0.941429	0.147754	0.830041	104.3	86.3	153.9	69.3	82.6	103.6	1.79196e+08
High	Master Protein	Q62940	E3 ubiquitin-protein ligase NEDD4 OS=Rattus norvegicus OX=10116 GN=Nedd4 PE=1 SV=1	0	78.975	18	15	264	15	887	102.3	5.21	421.54	15	cell organization and biogenesis;protein metabolism;other metabolic processes;stress response;transport;developmental processes;signal transduction;other biological processes	plasma membrane;other membranes;cytosol;ER/Golgi;nucleus;other cell component	signal transduction activity or receptor binding;other molecular function	Pf00168, Pf00397, Pf00632	25489		Nedd4	Q62940; rno:25489	Regulation of PTEN stability and activity; ISG15 antiviral mechanism; Antigen processing: Ubiquitination & Proteasome degradation; Downregulation of ERBB4 signaling; Regulation of PTEN localization		5	0	0.654	1.327	1.886	0.697	1.093	0.606	0.9	1.915	0.868659	0.556993	0.9364	0.663471	0.99515	0.901373	0.55099	0.911377	84.7	138.7	55.1	148.3	105.8	67.4	1.39962e+07
High	Master Protein	P58775	Tropomyosin beta chain OS=Rattus norvegicus OX=10116 GN=Tpm2 PE=1 SV=1	0	70.975	39	15	376	4	284	32.8	4.7	687.46	15	cell organization and biogenesis;other biological processes	cytoskeleton;other cell component	cytoskeletal activity;other molecular function	Pf00261	500450	ENSRNOG00000016731	Tpm2	P02560; P06395; P58775; rno:500450	Striated Muscle Contraction; Smooth Muscle Contraction	Striated muscle contraction	3	0	1.244	0.699	0.668	1.279	1.088	1.267	1.126	0.898	0.774865	0.401247	0.934972	0.66994	0.991243	0.941429	0.970384	0.911377	98.9	93.3	151.4	81.5	80.1	94.8	3.27498e+07
High	Master Protein	P70490	Lactadherin OS=Rattus norvegicus OX=10116 GN=Mfge8 PE=2 SV=1	0	116.051	37	15	847	15	427	47.4	7.09	1389.58	15	cell adhesion;cell organization and biogenesis;transport;developmental processes;other biological processes	non-structural extracellular;plasma membrane;other membranes	signal transduction activity or receptor binding;other molecular function	Pf00008, Pf00754	25277		Mfge8	P70490; rno:25277	Regulation of Insulin-like Growth Factor (IGF) transport and uptake by Insulin-like Growth Factor Binding Proteins (IGFBPs); Post-translational protein phosphorylation		2	0	1.173	0.988	0.77	1.294	1.211	1.163	1.123	0.9	0.844661	0.999911	0.9364	0.632437	0.870852	0.941429	0.973371	0.911377	112.8	99.2	113	85.8	87.8	101.5	8.2683e+08
High	Master Protein	D3ZD05	KN motif and ankyrin repeat domain-containing protein 2 OS=Rattus norvegicus OX=10116 GN=Kank2 PE=1 SV=2	0	61.192	25	15	86	15	847	90.8	5.43	73	15	cell organization and biogenesis;developmental processes;other biological processes	mitochondrion;other cell component		Pf12075, Pf12796	100361376	ENSRNOG00000010643	Kank2	D3ZD05			0	0	1.764	1.211	0.847	0.773	0.66	0.886	0.759	0.965	0.103147	0.831977	0.9364	0.863043	0.0111366	0.999842	0.0985349	0.911564	181.8	50.6	85.4	78.2	109.5	94.5	1.72083e+07
High	Master Protein	P04762	Catalase OS=Rattus norvegicus OX=10116 GN=Cat PE=1 SV=3	0	67.958	31	15	235	15	527	59.7	7.5	212.07	15	protein metabolism;other metabolic processes;stress response;developmental processes;other biological processes	non-structural extracellular;plasma membrane;other membranes;cytosol;mitochondrion;ER/Golgi;other cytoplasmic organelle;other cell component	other molecular function	Pf00199, Pf06628	24248	ENSRNOG00000008364	Cat	P04762; rno:24248	Neutrophil degranulation; Peroxisomal protein import; Detoxification of Reactive Oxygen Species	Selenium micronutrient network ; Folic acid network; Oxidative stress response; Tryptophan metabolism	7	0	0.965	0.788	0.737	1.16	1.166	1.135	1.308	0.958	0.943319	0.764492	0.9364	0.855058	0.9341	0.941429	0.529515	0.911377	98.1	96.2	131	88.1	86.4	100.3	4.94309e+07
High	Master Protein	P56574	Isocitrate dehydrogenase [NADP], mitochondrial OS=Rattus norvegicus OX=10116 GN=Idh2 PE=1 SV=2	0	74.463	33	15	283	14	452	50.9	8.69	482.48	15	other metabolic processes;other biological processes	cytosol;mitochondrion;other cytoplasmic organelle	other molecular function	Pf00180	361596		Idh2	P56574; Q6DGF1; rno:361596	Citric acid cycle (TCA cycle); Transcriptional activation of mitochondrial biogenesis		2	1	0.813	1.342	2.048	0.886	1.254	0.741	0.887	1.904	0.980079	0.526364	0.9364	0.966492	0.810461	0.941429	0.496472	0.911377	83.3	128.1	64.2	147.7	106.3	70.4	3.39232e+07
High	Master Protein	P12847	Myosin-3 OS=Rattus norvegicus OX=10116 GN=Myh3 PE=3 SV=1	0	58.444	8	14	70	1	1940	223.7	5.83	97	14	other metabolic processes;other biological processes	cytoskeleton;other cell component	cytoskeletal activity;other molecular function	Pf00063, Pf01576, Pf02736	24583		Myh3	P12847; rno:24583	Striated Muscle Contraction	Striated muscle contraction	2	0			100	0.01	0.01	0.685	0.01	0.103			3.91846e-16	2.555e-16	1.68092e-16	0.941429	1.56564e-16	0.007421				73.2	312.6	214.2
High	Master Protein	P14669	Annexin A3 OS=Rattus norvegicus OX=10116 GN=Anxa3 PE=1 SV=4	0	77.407	36	14	345	14	324	36.3	6.35	602.97	14	stress response;transport;developmental processes;other biological processes	plasma membrane;other membranes;other cell component	enzyme regulator activity;other molecular function	Pf00191	25291	ENSRNOG00000002045	Anxa3	P14669; Q642C2; rno:25291		Prostaglandin synthesis and regulation	1	0	0.795	0.927	1.257	0.88	1.128	0.808	1.209	1.53	0.963995	0.971586	0.983155	0.959579	0.975883	0.958427	0.836532	0.943899	81	111.5	98.3	122.5	102	84.7	4.47064e+07
High	Master Protein	Q6AXS5	Plasminogen activator inhibitor 1 RNA-binding protein OS=Rattus norvegicus OX=10116 GN=Serbp1 PE=1 SV=2	0	66.075	36	14	193	14	407	44.7	8.54	141.04	14	cell organization and biogenesis;other biological processes	plasma membrane;other membranes;nucleus;other cell component	translation activity;nucleic acid binding activity;other molecular function	Pf04774, Pf16174	246303	ENSRNOG00000005890	Serbp1	Q6AXS5; Q8VHU3; rno:246303			0	0	1.045	0.925	0.793	1.015	1.043	1.012	1.039	0.825	0.910705	0.970528	0.9364	0.959579	0.942418	0.958427	0.96921	0.911377	98.6	108.3	105.2	86.7	105.1	96	1.11965e+07
High	Master Protein	Q5EAJ6	Inhibitor of nuclear factor kappa-B kinase-interacting protein OS=Rattus norvegicus OX=10116 GN=Ikbip PE=2 SV=1	0	63.601	39	14	255	14	373	42.3	4.91	329.46	14		other membranes;ER/Golgi			314730	ENSRNOG00000008247	Ikbip	Q5EAJ6; Q5M859; rno:314730			0	0	1.105	0.937	0.711	1.048	0.973	0.904	1.264	0.906	0.88236	0.985073	0.9364	0.939465	0.828376	0.99921	0.671207	0.911377	114.8	88.5	108.2	76.1	115.6	96.8	1.41361e+08
High	Master Protein	Q63356	Unconventional myosin-Ie OS=Rattus norvegicus OX=10116 GN=Myo1e PE=1 SV=1	0	53.092	14	14	173	14	1107	126.7	9.07	229.22	14	cell organization and biogenesis;other metabolic processes;transport;developmental processes;signal transduction;other biological processes	cytoskeleton;other cell component	cytoskeletal activity;other molecular function	Pf00018, Pf00063, Pf06017	25484	ENSRNOG00000061928	Myo1e	Q63356; rno:25484			0	0	0.974	1.142	2.168	1.117	1.258	0.921	0.83	1.534	0.933575	0.890209	0.934972	0.886945	0.802505	0.992389	0.246642	0.943899	116.2	89.9	95.4	97.1	95.6	105.7	3.43795e+07
High	Master Protein	O35303	Dynamin-1-like protein OS=Rattus norvegicus OX=10116 GN=Dnm1l PE=1 SV=1	0	58.408	19	14	134	14	755	83.9	7.08	227.05	14	cell organization and biogenesis;stress response;transport;signal transduction;other biological processes	plasma membrane;other membranes;cytosol;cytoskeleton;mitochondrion;ER/Golgi;other cytoplasmic organelle;other cell component	cytoskeletal activity;other molecular function	Pf00350, Pf01031, Pf02212	114114	ENSRNOG00000001813	Dnm1l	O35303; O35318; O35319; O35320; O35321; O35322; O35323; Q5U2W1; Q792T7; Q9R234; Q9R277; rno:114114	Apoptotic execution phase		1	0	0.524	1.01	2.167	0.734	1.21	0.538	1.323	2.332	0.522494	0.999911	0.934972	0.785323	0.880234	0.531878	0.504539	0.824625	73.3	134.8	73.1	158.1	110.4	50.3	7.39154e+06
High	Master Protein	P05370	Glucose-6-phosphate 1-dehydrogenase OS=Rattus norvegicus OX=10116 GN=G6pdx PE=1 SV=3	0	62.898	29	14	295	14	515	59.3	6.38	367.67	14	other metabolic processes;stress response;other biological processes	plasma membrane;other membranes;cytosol;cytoskeleton;nucleus;other cell component	other molecular function	Pf00479, Pf02781	24377	ENSRNOG00000056728	G6pdx	P05370; rno:24377	Pentose phosphate pathway; TP53 Regulates Metabolic Genes	Nuclear factor, erythroid-derived 2, like 2 signaling pathway; Relationship between glutathione and NADPH; Pentose phosphate pathway; Glutathione metabolism	6	0	0.712	1.105	1.758	0.858	1.193	0.68	1.155	2.285	0.910873	0.927466	0.9364	0.939465	0.892999	0.941429	0.935646	0.884459	101	97.9	98.8	106.3	102.2	93.7	7.71884e+07
High	Master Protein	P49088	Asparagine synthetase [glutamine-hydrolyzing] OS=Rattus norvegicus OX=10116 GN=Asns PE=2 SV=3	0	56.639	29	14	205	14	561	64.2	6.46	169.53	14	other metabolic processes;stress response;developmental processes;other biological processes	cytosol	other molecular function	Pf00733, Pf13537	25612	ENSRNOG00000007546	Asns	P49088; Q66HR8; rno:25612	Aspartate and asparagine metabolism	Burn wound healing	2	0	0.88	1.291	1.776	0.893	1.195	0.648	1.03	1.867	0.989062	0.628497	0.9364	0.96816	0.888218	0.941429	0.962481	0.911377	99.4	115.8	87.5	115.3	99.4	82.6	3.06232e+07
High	Master Protein	Q66H80	Coatomer subunit delta OS=Rattus norvegicus OX=10116 GN=Arcn1 PE=2 SV=1	0	60.797	28	14	225	14	511	57.2	6.21	199.04	14	transport;developmental processes;other biological processes	other membranes;ER/Golgi		Pf00928, Pf01217	300674	ENSRNOG00000061108	Arcn1	Q66H80; rno:300674	COPI-mediated anterograde transport; COPI-dependent Golgi-to-ER retrograde traffic		2	0	0.679	1.276	1.952	0.79	1.227	0.756	0.876	1.726	0.893958	0.666271	0.9364	0.869615	0.850194	0.941429	0.444488	0.911377	91.1	125	71.4	133.4	97.2	81.8	1.28504e+07
High	Master Protein	P07323	Gamma-enolase OS=Rattus norvegicus OX=10116 GN=Eno2 PE=1 SV=2	0	73.106	44	14	326	8	434	47.1	5.16	414.27	14	other metabolic processes;other biological processes	plasma membrane;other membranes;cytosol;other cell component	other molecular function	Pf00113, Pf03952	24334	ENSRNOG00000013141	Eno2	P07323; rno:24334	Gluconeogenesis; Glycolysis	Hexoses metabolism in proximal tubules	3	3	1.205	0.494	0.66	1.21	0.957	1.113	2.437	1.412	0.805292	0.00439812	0.934972	0.785323	0.79908	0.941429	1.80513e-08	0.968509	85	71.9	175.4	123.3	68.6	75.8	6.01721e+07
High	Master Protein	Q9QUL6	Vesicle-fusing ATPase OS=Rattus norvegicus OX=10116 GN=Nsf PE=1 SV=1	0	48.722	21	14	104	14	744	82.6	6.99	66.05	14	cell organization and biogenesis;transport;other biological processes	plasma membrane;other membranes;ER/Golgi;other cell component	signal transduction activity or receptor binding;other molecular function	Pf00004, Pf02359, Pf02933, Pf17862	60355		Nsf	Q9QUL6; rno:60355	Retrograde transport at the Trans-Golgi-Network; COPII-mediated vesicle transport; Intra-Golgi traffic; COPI-mediated anterograde transport; COPI-dependent Golgi-to-ER retrograde traffic; Trafficking of GluR2-containing AMPA receptors		6	0	0.651	1.011	1.797	0.732	1.195	0.603	1.18	2.296	0.857134	0.999911	0.9364	0.777924	0.896063	0.900484	0.894572	0.842552	51.3	100.4	128.4	113.9	97.3	108.7	4.03424e+06
High	Master Protein	Q63347	26S proteasome regulatory subunit 7 OS=Rattus norvegicus OX=10116 GN=Psmc2 PE=1 SV=3	0	62.291	38	14	188	14	433	48.5	5.8	236.55	14	protein metabolism;other metabolic processes;other biological processes	nucleus;other cell component	other molecular function	Pf00004, Pf17862	25581		Psmc2	Q62690; Q63347; Q6P7R9; rno:25581	Neutrophil degranulation; Regulation of RAS by GAPs; Autodegradation of the E3 ubiquitin ligase COP1; Neddylation; Activation of NF-kappaB in B cells; Oxygen-dependent proline hydroxylation of Hypoxia-inducible Factor Alpha; Cross-presentation of soluble exogenous antigens (endosomes); Autodegradation of Cdh1 by Cdh1:APC/C; SCF-beta-TrCP mediated degradation of Emi1; APC/C:Cdc20 mediated degradat…	TNF-alpha NF-kB signaling pathway	46	0	0.639	1.277	1.81	0.859	1.163	0.644	0.896	1.845	0.857134	0.685844	0.9364	0.939465	0.934514	0.941429	0.544686	0.911377	81.6	131.6	66.6	133.7	112.1	74.4	9.79859e+06
High	Master Protein	Q920L2	Succinate dehydrogenase [ubiquinone] flavoprotein subunit, mitochondrial OS=Rattus norvegicus OX=10116 GN=Sdha PE=1 SV=1	0	65.91	25	14	167	14	656	71.6	7.17	136.22	14	other metabolic processes;developmental processes	other membranes;mitochondrion;nucleus	other molecular function	Pf00890, Pf02910	157074		Sdha	Q920L2; rno:157074	Citric acid cycle (TCA cycle)	TCA cycle	2	0	0.83	1.085	1.362	1.136	1.235	0.913	0.987	1.363	0.983045	0.944486	0.968119	0.869615	0.84425	0.991122	0.894572	0.98025	95.2	109.8	92.2	115	95	92.8	2.33639e+07
High	Master Protein	Q62839	Golgin subfamily A member 2 OS=Rattus norvegicus OX=10116 GN=Golga2 PE=1 SV=4	0	49.049	17	14	98	14	998	112.8	4.93	56.84	14	cell cycle OR cell proliferation;cell organization and biogenesis;protein metabolism;other metabolic processes;transport;developmental processes;other biological processes	other membranes;cytoskeleton;ER/Golgi;other cell component	cytoskeletal activity;other molecular function	Pf15070, Pf19046	64528	ENSRNOG00000011884	Golga2	F1LSS0; Q62839; rno:64528	COPII-mediated vesicle transport; RHOD GTPase cycle; COPI-mediated anterograde transport; Golgi Cisternae Pericentriolar Stack Reorganization		4	0	0.557	1.148	1.322	0.811	1.043	0.756	1.017	1.444	0.619793	0.901032	0.970467	0.892505	0.94885	0.943909	0.963176	0.960137	84.3	104.2	62.6	94	139	115.9	5.10906e+06
High	Master Protein	Q9ESV1	Leucine zipper protein 1 OS=Rattus norvegicus OX=10116 GN=Luzp1 PE=1 SV=1	0	44.914	17	14	55	14	1051	117.1	8.44	6.97	14	developmental processes	cytoskeleton;nucleus;other cell component					Luzp1	Q9ESV1			0	0	0.948	0.907	1.021	0.951	1.058	0.784	1.035	0.965	0.943866	0.922539	0.965067	0.994997	0.960794	0.956362	0.987838	0.911564	112.5	112.8	111.2	102.9	75.2	85.3	1.89548e+06
High	Master Protein	P10760	Adenosylhomocysteinase OS=Rattus norvegicus OX=10116 GN=Ahcy PE=1 SV=3	0	69.29	33	14	209	13	432	47.5	6.54	254.51	14	other metabolic processes;stress response;other biological processes	cytosol;nucleus;other cell component	other molecular function	Pf00670, Pf05221	29443	ENSRNOG00000017777	Ahcy	P10760; rno:29443	Methylation; Sulfur amino acid metabolism		2	1	0.924	1.381	1.517	1.042	1.176	0.917	0.838	1.239	0.963995	0.429739	0.943802	0.939465	0.91571	0.995353	0.282887	0.993627	102.5	114.2	80.2	107.6	98	97.4	4.41933e+07
High	Master Protein	Q5XI07	Lipoma-preferred partner homolog OS=Rattus norvegicus OX=10116 GN=Lpp PE=1 SV=1	0	85.718	32	14	323	14	632	68.2	7.66	446.86	14	cell adhesion	cytosol;cytoskeleton;nucleus;other cell component	other molecular function	Pf00412	288010	ENSRNOG00000031669	Lpp	Q5XI07; rno:288010			0	0	0.848	0.775	0.929	0.934	1.057	0.972	1.194	1.094	0.992464	0.714134	0.946236	0.995187	0.960794	0.970586	0.872594	0.953444	100.4	105.9	102.8	93.7	96.6	100.7	6.7306e+07
High	Master Protein	P54319	Phospholipase A-2-activating protein OS=Rattus norvegicus OX=10116 GN=Plaa PE=1 SV=3	0	51.674	21	14	125	14	795	87	6.09	127.66	14	protein metabolism;other metabolic processes;stress response;developmental processes;other biological processes	non-structural extracellular;nucleus;other cell component	enzyme regulator activity;other molecular function	Pf00400, Pf08324, Pf09070	116645	ENSRNOG00000007753	Plaa	P54319; rno:116645			0	0	0.554	1.124	1.79	0.829	1.38	0.828	1.045	1.54	0.644038	0.929046	0.9364	0.914746	0.447157	0.982129	0.98654	0.941276	74.1	135.5	72.5	136.7	103.2	78.1	5.0408e+06
High	Master Protein	Q64303	Serine/threonine-protein kinase PAK 2 OS=Rattus norvegicus OX=10116 GN=Pak2 PE=1 SV=1	0	70.869	33	14	211	13	524	57.9	5.77	244.64	14	cell organization and biogenesis;protein metabolism;other metabolic processes;developmental processes;signal transduction;other biological processes	other membranes;cytosol;nucleus;other cell component	enzyme regulator activity;kinase activity;other molecular function	Pf00069, Pf00786	29432	ENSRNOG00000001747	Pak2	Q64303; Q9QYU0; rno:29432	FCERI mediated MAPK activation; CD209 (DC-SIGN) signaling; MAPK6/MAPK4 signaling; RAC1 GTPase cycle; RAC3 GTPase cycle; Generation of second messenger molecules; RAC2 GTPase cycle; RHOU GTPase cycle; RHOV GTPase cycle; RHOG GTPase cycle; Ephrin signaling; Smooth Muscle Contraction; RHOQ GTPase cycle; RHOH GTPase cycle; RHO GTPases activate PAKs; Sema3A PAK dependent Axon repulsion; VEGFR2 mediate…	Focal adhesion; Regulation of actin cytoskeleton; MAPK signaling pathway; Integrin-mediated cell adhesion	23	1	0.672	1.176	1.791	0.762	1.182	0.68	0.975	1.735	0.887718	0.868481	0.9364	0.845848	0.90688	0.941429	0.894572	0.911377	73	141.6	69.2	139.6	112.4	64.3	6.81116e+06
High	Master Protein	P10719	ATP synthase subunit beta, mitochondrial OS=Rattus norvegicus OX=10116 GN=Atp5f1b PE=1 SV=2	0	97.244	37	14	328	14	529	56.3	5.34	629.16	14	other metabolic processes;stress response;transport;developmental processes;other biological processes	plasma membrane;other membranes;mitochondrion;other cell component	signal transduction activity or receptor binding;transporter activity;other molecular function	Pf00006, Pf02874	171374		Atp5f1b	P10719; Q499W0; rno:171374	Formation of ATP by chemiosmotic coupling; Cristae formation; Mitochondrial protein import	Oxidative phosphorylation	4	0	0.734	1.173	1.909	0.827	1.202	0.648	1.064	2.077	0.926344	0.860646	0.9364	0.904036	0.880825	0.941429	0.990158	0.903702	87.2	122	78.6	131.9	105.1	75.3	1.01951e+08
High	Master Protein	P23514	Coatomer subunit beta OS=Rattus norvegicus OX=10116 GN=Copb1 PE=1 SV=1	0	69.676	17	14	240	14	953	106.9	5.96	243.06	14	transport	plasma membrane;other membranes;cytosol;ER/Golgi	other molecular function	Pf01602, Pf07718, Pf14806	114023	ENSRNOG00000057623	Copb1	P23514; rno:114023	Neutrophil degranulation; COPI-mediated anterograde transport; COPI-dependent Golgi-to-ER retrograde traffic		3	0	0.468	0.868	2.136	0.521	1.151	0.503	1.227	2.641	0.310557	0.868481	0.934972	0.0539791	0.950626	0.432447	0.794647	0.724499	51.4	142.9	67.2	166.2	121.3	51	3.89228e+06
High	Master Protein	P30009	Myristoylated alanine-rich C-kinase substrate OS=Rattus norvegicus OX=10116 GN=Marcks PE=1 SV=2	0	111.033	62	14	547	14	309	29.8	4.34	986.48	14	cell adhesion;cell organization and biogenesis;stress response;transport;developmental processes;other biological processes	plasma membrane;other membranes;cytosol;cytoskeleton;nucleus;other cytoplasmic organelle;other cell component	cytoskeletal activity;other molecular function	Pf02063			Marcks	P20468; P30009	Acetylcholine regulates insulin secretion		1	0	1.059	1.009	0.826	1.138	1.102	1.07	1.025	0.839	0.905091	0.999911	0.9364	0.869615	0.998697	0.943375	0.952049	0.911377	107.1	101.1	105.8	84.7	95.6	105.7	5.67407e+08
High	Master Protein	P47942	Dihydropyrimidinase-related protein 2 OS=Rattus norvegicus OX=10116 GN=Dpysl2 PE=1 SV=1	0	113.963	34	14	339	12	572	62.2	6.38	761.56	14	cell organization and biogenesis;transport;developmental processes;other biological processes	other membranes;cytosol;cytoskeleton;other cell component	other molecular function	Pf01979	25416	ENSRNOG00000009625	Dpysl2	P47942; rno:25416	Recycling pathway of L1; CRMPs in Sema3A signaling		2	2	0.799	1.141	1.32	0.902	1.152	0.816	1.016	1.354	0.964752	0.891431	0.970682	0.973995	0.950626	0.960159	0.942857	0.982171	91.2	120.4	82.5	111.4	107.7	86.8	4.6541e+07
High	Master Protein	O55156	CAP-Gly domain-containing linker protein 2 OS=Rattus norvegicus OX=10116 GN=Clip2 PE=1 SV=1	0	43.44	13	14	76	10	1046	115.4	6.51	24.77	14	cell organization and biogenesis;other biological processes	cytoskeleton;nucleus;other cell component	cytoskeletal activity	Pf01302			Clip2	O55156			0	0	0.922	0.823	0.771	1.07	1.089	1.107	1.135	1.01	0.956866	0.853689	0.9364	0.939133	0.992824	0.941429	0.963176	0.941276	81.1	110.9	113.2	120.4	71.4	102.9	1.09804e+06
High	Master Protein	Q66HF9	Leucine-rich repeat flightless-interacting protein 1 OS=Rattus norvegicus OX=10116 GN=Lrrfip1 PE=1 SV=1	0	91.314	29	14	264	14	738	80	4.78	363.82	14	RNA metabolism OR transcription;other biological processes	nucleus;other cell component	nucleic acid binding activity;other molecular function	Pf09738	367314		Lrrfip1	Q66HF9; rno:367314			0	0	0.891	0.873	0.908	1.037	1.132	1.105	1.056	0.996	0.983045	0.922205	0.940873	0.939465	0.972411	0.941429	0.987838	0.927083	115.4	105.8	100.1	90.6	79	109	9.02675e+07
High	Master Protein	Q6P6V0	Glucose-6-phosphate isomerase OS=Rattus norvegicus OX=10116 GN=Gpi PE=1 SV=1	0	95.859	31	14	310	14	558	62.8	7.77	510.78	14	other metabolic processes;stress response;developmental processes;signal transduction;other biological processes	non-structural extracellular;plasma membrane;other membranes;cytosol;other cell component	signal transduction activity or receptor binding;other molecular function	Pf00342	292804	ENSRNOG00000023150	Gpi	Q6P6V0; rno:292804	Neutrophil degranulation; TP53 Regulates Metabolic Genes; Gluconeogenesis; Glycolysis	Hexoses metabolism in proximal tubules	5	0	0.697	0.708	1.642	0.933	1.284	0.73	1.754	3.046	0.905091	0.443837	0.9364	0.995187	0.737605	0.941429	0.00271284	0.503214	73.8	100.6	101.9	182.7	79.8	61.3	4.38185e+07
High	Master Protein	P05708	Hexokinase-1 OS=Rattus norvegicus OX=10116 GN=Hk1 PE=1 SV=4	0	58.869	16	14	186	13	918	102.3	6.71	210.96	14	protein metabolism;other metabolic processes;stress response;other biological processes	plasma membrane;other membranes;cytosol;cytoskeleton;mitochondrion;other cell component	kinase activity;other molecular function	Pf00349, Pf03727	25058		Hk1	P05708; rno:25058		Glucuronidation; Hexoses metabolism in proximal tubules	2	0	0.695	1.099	1.664	0.802	1.153	0.589	1.164	2.31	0.905091	0.951475	0.9364	0.888753	0.954563	0.818549	0.920116	0.837225	82	127.2	74.1	146.9	108.9	60.9	5.74049e+06
High	Master Protein	P28480	T-complex protein 1 subunit alpha OS=Rattus norvegicus OX=10116 GN=Tcp1 PE=1 SV=1	0	68.815	27	14	272	14	556	60.3	6.21	425.54	14	transport;other biological processes	cytosol;cytoskeleton;ER/Golgi;other cell component	other molecular function	Pf00118	24818	ENSRNOG00000014160	Tcp1	P28480; rno:24818	Cooperation of PDCL (PhLP1) and TRiC/CCT in G-protein beta folding; Association of TriC/CCT with target proteins during biosynthesis		2	0	0.654	1.106	1.801	0.754	1.247	0.607	1.112	2.045	0.868659	0.927466	0.9364	0.813706	0.81959	0.902862	0.985818	0.903702	77.4	146	70.5	139.9	103.1	63.2	2.93257e+07
High	Master Protein	P13596	Neural cell adhesion molecule 1 OS=Rattus norvegicus OX=10116 GN=Ncam1 PE=1 SV=1	0	110.49	20	14	571	14	858	94.6	4.92	781.27	14	cell adhesion;cell organization and biogenesis;stress response;developmental processes;signal transduction;other biological processes	plasma membrane;other membranes;other cell component	signal transduction activity or receptor binding;cytoskeletal activity;other molecular function	Pf00041, Pf07679, Pf13927	24586		Ncam1	P13596; rno:24586	RAF/MAP kinase cascade; Signal transduction by L1; NCAM1 interactions		4	0	1.05	0.749	0.743	1.255	1.185	1.286	1.318	0.999	0.910705	0.616233	0.9364	0.710169	0.902581	0.941429	0.501784	0.927083	98.8	95.7	128.7	98.8	79.5	98.5	2.3345e+08
High	Master Protein	P52303	AP-1 complex subunit beta-1 OS=Rattus norvegicus OX=10116 GN=Ap1b1 PE=1 SV=1	0	47.372	15	14	173	7	949	104.5	5.14	172.59	14	cell organization and biogenesis;transport;developmental processes	other membranes;ER/Golgi	other molecular function	Pf01602, Pf02883, Pf09066			Ap1b1	P52303	MHC class II antigen presentation; Golgi Associated Vesicle Biogenesis; Lysosome Vesicle Biogenesis		3	0	0.635	0.795	1.285	0.825	1.252	0.657	1.531	2.005	0.855721	0.594727	0.970682	0.916124	0.828376	0.941429	0.12835	0.903702	80	133.5	97.1	137.7	97.8	54	4.3508e+06
High	Master Protein	P18163	Long-chain-fatty-acid--CoA ligase 1 OS=Rattus norvegicus OX=10116 GN=Acsl1 PE=1 SV=1	0	55.214	21	14	139	12	699	78.1	6.99	186.57	14	other metabolic processes;transport;signal transduction;other biological processes	plasma membrane;other membranes;mitochondrion;ER/Golgi;other cytoplasmic organelle	other molecular function	Pf00501	25288	ENSRNOG00000010633	Acsl1	P18163; rno:25288	Synthesis of very long-chain fatty acyl-CoAs; Linoleic acid (LA) metabolism; alpha-linolenic acid (ALA) metabolism	Beta-oxidation meta-pathway; Lipid droplet metabolism; Fatty acid biosynthesis	6	2	0.564	1.004	1.767	0.699	1.416	0.684	1.236	2.173	0.70148	0.999911	0.9364	0.705875	0.354515	0.941429	0.777776	0.901924	62.1	127.5	90.2	135.9	104.6	79.7	5.91055e+06
High	Master Protein	P04642	L-lactate dehydrogenase A chain OS=Rattus norvegicus OX=10116 GN=Ldha PE=1 SV=1	0	77.087	45	14	537	12	332	36.4	8.27	914.55	14	other metabolic processes;stress response;other biological processes	cytosol;cytoskeleton;mitochondrion;other cell component	other molecular function	Pf00056, Pf02866	24533	ENSRNOG00000013009	Ldha	P04642; rno:24533	Pyruvate metabolism	Hexoses metabolism in proximal tubules	2	2	0.657	0.6	1.827	0.797	1.22	0.669	2.073	4.01	0.868659	0.0838262	0.9364	0.884869	0.865616	0.941429	1.32235e-05	0.171713	60	98.1	101.5	213.2	76.3	50.9	1.45387e+08
High	Master Protein	Q6P6Q2	Keratin, type II cytoskeletal 5 OS=Rattus norvegicus OX=10116 GN=Krt5 PE=1 SV=1	0	57.103	20	14	232	6	576	61.8	7.8	239.71	14	cell organization and biogenesis;other biological processes	plasma membrane;other membranes;cytoskeleton;other cell component	bone, tooth or skin structural activity;other molecular function	Pf00038, Pf16208	369017	ENSRNOG00000050420	Krt5	Q6P6Q2; Q7TN97; rno:369017	Formation of the cornified envelope; Type I hemidesmosome assembly		3	7	1.214	1.106	0.435	1.924	1.542	2.501	0.767	0.335	0.799552	0.927466	0.530481	0.00844242	0.102609	0.0107844	0.0709534	0.066165	120.5	71.1	115.5	72.6	52.5	167.8	8.96256e+07
High	Master Protein	P29457	Serpin H1 OS=Rattus norvegicus OX=10116 GN=Serpinh1 PE=1 SV=1	0	134.048	50	14	839	14	417	46.5	8.82	1755.92	14	cell organization and biogenesis;protein metabolism;other metabolic processes;developmental processes;other biological processes	non-structural extracellular;other membranes;ER/Golgi;other cell component	enzyme regulator activity;other molecular function	Pf00079	29345		Serpinh1	P29457; rno:29345	Collagen biosynthesis and modifying enzymes		1	0	0.734	1.26	1.581	0.713	0.957	0.716	0.793	1.334	0.926344	0.704701	0.940873	0.715816	0.793725	0.941429	0.127112	0.985817	84	117.9	69.6	120.2	120.9	87.6	2.05198e+08
High	Master Protein	Q4QRB4	Tubulin beta-3 chain OS=Rattus norvegicus OX=10116 GN=Tubb3 PE=1 SV=1	0	87.395	34	13	384	2	450	50.4	4.93	752.82	13	cell cycle OR cell proliferation;cell organization and biogenesis;developmental processes;signal transduction	cytoskeleton;other cell component	signal transduction activity or receptor binding;cytoskeletal activity;other molecular function	Pf00091, Pf03953	246118	ENSRNOG00000017209	Tubb3	Q4QRB4; Q8K5B6; rno:246118	Separation of Sister Chromatids; COPI-independent Golgi-to-ER retrograde traffic; Aggrephagy; The role of GTSE1 in G2/M progression after G2 checkpoint; MHC class II antigen presentation; Recruitment of NuMA to mitotic centrosomes; COPI-mediated anterograde transport; HSP90 chaperone cycle for steroid hormone receptors (SHR) in the presence of ligand; Hedgehog 'off' state; Intraflagellar transpor…		22	0	1.798	1.108	0.496	1.3	0.862	2.566	0.477	0.237	0.21941	0.974672	0.714322	0.772899	0.736864	0.00144284	0.000495395	0.00977729	110.7	75.3	88.5	76.6	63.3	185.5	1.71647e+06
High	Master Protein	P42930	Heat shock protein beta-1 OS=Rattus norvegicus OX=10116 GN=Hspb1 PE=1 SV=1	0	73.993	69	13	667	13	206	22.9	6.55	1178.69	13	stress response;transport;signal transduction;other biological processes	plasma membrane;other membranes;cytoskeleton;nucleus;other cell component	enzyme regulator activity;other molecular function	Pf00011			Hspb1	P42930; Q63922; Q9QWA8	VEGFA-VEGFR2 Pathway; AUF1 (hnRNP D0) binds and destabilizes mRNA; MAPK6/MAPK4 signaling; Extra-nuclear estrogen signaling		4	0	0.937	0.666	0.734	0.976	1.154	1.2	1.173	0.855	0.958546	0.266328	0.9364	0.990487	0.949316	0.941429	0.918336	0.911377	83.9	98.7	127.3	86.6	91.4	112	4.61162e+08
High	Master Protein	B4F7E8	Protein Niban 2 OS=Rattus norvegicus OX=10116 GN=Niban2 PE=1 SV=1	0	56.22	21	13	185	13	747	84.7	5.95	213.28	13	cell-cell signaling;RNA metabolism OR transcription;transport;other biological processes	plasma membrane;other membranes;cytosol;nucleus;other cell component	other molecular function		362115	ENSRNOG00000015845	Niban2	B4F7E8; rno:362115			0	0	0.649	0.808	1.336	0.726	1.084	0.68	1.31	1.877	0.864423	0.809584	0.970467	0.755415	0.988388	0.941429	0.524275	0.911377	86.3	111.5	99.6	125.5	92.4	84.6	1.933e+07
High	Master Protein	Q9JI85	Nucleobindin-2 OS=Rattus norvegicus OX=10116 GN=Nucb2 PE=1 SV=1	0	97.627	38	13	337	13	420	50.1	5.11	564.98	13	protein metabolism;other metabolic processes;stress response;signal transduction;other biological processes	non-structural extracellular;other membranes;ER/Golgi;nucleus;other cell component	signal transduction activity or receptor binding;enzyme regulator activity;nucleic acid binding activity;other molecular function	Pf13499	59295		Nucb2	Q9JI85; rno:59295			0	0	1.161	0.869	0.656	1.233	1.035	1.166	1.232	0.722	0.854738	0.914928	0.934972	0.75097	0.9341	0.941429	0.775847	0.89536	106.1	97.1	123.7	86.7	89.7	96.7	1.74168e+08
High	Master Protein	Q2TA68	Dynamin-like 120 kDa protein, mitochondrial OS=Rattus norvegicus OX=10116 GN=Opa1 PE=1 SV=1	0	43.62	16	13	95	13	960	111.2	7.53	88.12	13	cell organization and biogenesis;other metabolic processes;stress response;transport;developmental processes;other biological processes	other membranes;cytosol;cytoskeleton;mitochondrion;other cell component	cytoskeletal activity;other molecular function	Pf00350, Pf19434	171116	ENSRNOG00000001717	Opa1	O08681; Q2TA68; Q5MPP1; Q5MPP2; Q5QJE9; Q6B435; Q6R611; rno:171116	Regulation of Apoptosis		1	0	0.813	1.051	2.057	0.791	1.1	1.051	0.998	1.454	0.981691	0.999121	0.934972	0.876238	0.999527	0.941429	0.944297	0.958245	117.5	95.8	63.2	136.2	98.6	88.7	1.02829e+07
High	Master Protein	P21531	60S ribosomal protein L3 OS=Rattus norvegicus OX=10116 GN=Rpl3 PE=1 SV=3	0	53.524	38	13	373	13	403	46.1	10.21	429.21	13	protein metabolism;other metabolic processes;other biological processes	cytosol;translational apparatus;nucleus;other cell component	nucleic acid binding activity;other molecular function	Pf00297	300079		Rpl3	P21531; rno:300079	Nonsense Mediated Decay (NMD) independent of the Exon Junction Complex (EJC); Nonsense Mediated Decay (NMD) enhanced by the Exon Junction Complex (EJC); L13a-mediated translational silencing of Ceruloplasmin expression; Formation of a pool of free 40S subunits; GTP hydrolysis and joining of the 60S ribosomal subunit; SRP-dependent cotranslational protein targeting to membrane; Major pathway of rR…		7	0	0.803	1.094	1.103	0.8	1.044	0.871	0.972	1.035	0.967872	0.937258	0.982118	0.888338	0.948473	0.986613	0.848103	0.941276	100.7	108.7	82	83.6	110	115	1.44237e+07
High	Master Protein	P68101	Eukaryotic translation initiation factor 2 subunit 1 OS=Rattus norvegicus OX=10116 GN=Eif2s1 PE=1 SV=2	0	51.094	42	13	203	13	315	36.1	5.08	178.14	13	cell organization and biogenesis;protein metabolism;other metabolic processes;stress response;signal transduction;other biological processes	cytosol;translational apparatus;nucleus;other cell component	translation activity;nucleic acid binding activity	Pf00575, Pf07541	54318	ENSRNOG00000009432	Eif2s1	P05199; P68101; rno:54318	ABC-family proteins mediated transport; L13a-mediated translational silencing of Ceruloplasmin expression; GTP hydrolysis and joining of the 60S ribosomal subunit; Translation initiation complex formation; Formation of the ternary complex, and subsequently, the 43S complex; Ribosomal scanning and start codon recognition; PERK regulates gene expression; Recycling of eIF2:GDP	Translation factors	9	0	0.7	1.19	2.023	0.82	1.133	0.632	0.923	1.892	0.909677	0.838841	0.9364	0.897834	0.971466	0.941429	0.657668	0.911377	87.9	110.8	81.2	121.9	108.6	89.7	1.16153e+07
High	Master Protein	P98166	Very low-density lipoprotein receptor OS=Rattus norvegicus OX=10116 GN=Vldlr PE=2 SV=1	0	48.047	17	13	131	13	873	96.5	4.78	208.14	13	cell organization and biogenesis;other metabolic processes;stress response;transport;developmental processes;signal transduction;other biological processes	non-structural extracellular;plasma membrane;other membranes;nucleus;other cell component	enzyme regulator activity;other molecular function	Pf00057, Pf00058, Pf07645, Pf14670			Vldlr	P98166	VLDL clearance; VLDLR internalisation and degradation; Reelin signalling pathway		3	0	0.756	0.796	1.653	0.876	1.095	0.819	1.315	2.146	0.932875	0.778082	0.9364	0.959579	0.997524	0.961505	0.507836	0.902124	70.9	103.6	91.1	169.3	94.6	70.5	1.56801e+07
High	Master Protein	P21708	Mitogen-activated protein kinase 3 OS=Rattus norvegicus OX=10116 GN=Mapk3 PE=1 SV=5	0	49.659	34	13	141	11	380	43.1	6.61	164.68	13	cell cycle OR cell proliferation;cell organization and biogenesis;protein metabolism;RNA metabolism OR transcription;other metabolic processes;stress response;transport;developmental processes;signal transduction;other biological processes	plasma membrane;other membranes;cytosol;cytoskeleton;mitochondrion;ER/Golgi;nucleus;other cytoplasmic organelle;other cell component	kinase activity;other molecular function	Pf00069	50689		Mapk3	P21708; Q4PIY8; Q62686; Q9JJ13; rno:50689	ISG15 antiviral mechanism; Regulation of actin dynamics for phagocytic cup formation; RHO GTPases Activate WASPs and WAVEs; FCERI mediated MAPK activation; PI5P, PP2A and IER3 Regulate PI3K/AKT Signaling; Oxidative Stress Induced Senescence; Oncogene Induced Senescence; Signal transduction by L1; Interferon gamma signaling; SMAD2/SMAD3:SMAD4 heterotrimer regulates transcription; Senescence-Associ…	Hypothetical network for drug addiction; EPO receptor signaling; Toll-like receptor signaling pathway; IL-3 signaling pathway; Regulation of actin cytoskeleton; IL-1 signaling pathway; Wnt signaling pathway; IL-5 signaling pathway; IL-2 signaling pathway; IL-9 signaling pathway; Hepatocyte growth factor receptor signaling	52	2	0.755	1.049	1.437	0.881	1.222	0.711	1.225	1.82	0.932609	0.974672	0.955305	0.959579	0.861587	0.941429	0.780363	0.911377	84.6	125.2	83.1	134.2	102.4	70.5	1.43814e+07
High	Master Protein	Q5I0G4	Glycine--tRNA ligase OS=Rattus norvegicus OX=10116 GN=Gars1 PE=1 SV=2	0	44.405	15	13	306	13	728	81.7	6.57	353.11	13	protein metabolism;RNA metabolism OR transcription;other metabolic processes	non-structural extracellular;cytosol;mitochondrion;other cell component	other molecular function	Pf00458, Pf00587, Pf03129	297113		Gars1	G3V7G8; Q5I0G4; rno:297113			0	0	0.761	1.167	1.466	0.888	1.141	0.694	1.021	1.601	0.939639	0.86774	0.95208	0.966492	0.960794	0.941429	0.944297	0.933086	92.5	121.7	76.3	122.6	108.2	78.8	4.48111e+07
High	Master Protein	Q99PF5	Far upstream element-binding protein 2 OS=Rattus norvegicus OX=10116 GN=Khsrp PE=1 SV=1	0	53.035	25	13	184	12	721	74.2	6.86	131.71	13	RNA metabolism OR transcription;other metabolic processes;transport;other biological processes	nucleus;other cell component	nucleic acid binding activity;other molecular function	Pf00013, Pf09005	171137		Khsrp	Q99PF5; rno:171137	KSRP (KHSRP) binds and destabilizes mRNA		1	1	0.915	0.805	0.78	0.878	0.948	0.91	1.267	1.119	0.956866	0.743578	0.9364	0.964644	0.771903	0.986613	0.652731	0.961462	91.3	100.9	112.2	98.9	106.5	90.3	1.06333e+07
High	Master Protein	Q3B8Q2	Eukaryotic initiation factor 4A-III OS=Rattus norvegicus OX=10116 GN=Eif4a3 PE=1 SV=1	0	37.536	29	13	113	11	411	46.8	6.73	95.05	13	RNA metabolism OR transcription;other metabolic processes;transport;developmental processes;other biological processes	nucleus;other cell component	nucleic acid binding activity;other molecular function	Pf00270, Pf00271	688288	ENSRNOG00000045791	Eif4a3	Q3B8Q2; rno:688288	mRNA Splicing - Major Pathway; ISG15 antiviral mechanism; Nonsense Mediated Decay (NMD) enhanced by the Exon Junction Complex (EJC); Deadenylation of mRNA; Transport of Mature mRNA derived from an Intron-Containing Transcript; mRNA 3'-end processing; RNA Polymerase II Transcription Termination		7	0	0.858	1.037	1.208	0.92	1.081	0.849	1.218	1.401	0.992464	0.999911	0.992335	0.994997	0.983305	0.975933	0.84263	0.968509	91.1	132.9	82.4	123.4	94.1	76.1	1.65778e+06
High	Master Protein	E9PU28	Inosine-5'-monophosphate dehydrogenase 2 OS=Rattus norvegicus OX=10116 GN=Impdh2 PE=1 SV=1	0	57.641	26	13	174	12	514	55.8	7.28	207.25	13	cell cycle OR cell proliferation;other metabolic processes;developmental processes;other biological processes	cytosol;nucleus;other cell component	other molecular function	Pf00478, Pf00571			Impdh2	E9PU28	Neutrophil degranulation; Azathioprine ADME; Purine ribonucleoside monophosphate biosynthesis		3	1	0.822	0.885	1.011	1.117	1.294	0.983	1.19	1.195	0.986827	0.895738	0.965067	0.869615	0.737605	0.957184	0.894572	0.985817	90.8	118.9	107	110.1	86.7	86.5	1.5657e+07
High	Master Protein	Q5U367	Multifunctional procollagen lysine hydroxylase and glycosyltransferase LH3 OS=Rattus norvegicus OX=10116 GN=Plod3 PE=1 SV=1	0	65.669	22	13	202	13	741	85	6.24	256.9	13	cell organization and biogenesis;protein metabolism;other metabolic processes;developmental processes;other biological processes	non-structural extracellular;extracellular matrix;other membranes;ER/Golgi	other molecular function		288583	ENSRNOG00000001417	Plod3	Q5U367; Q811A5; rno:288583	Collagen biosynthesis and modifying enzymes		1	0	0.632	1.064	1.755	0.904	1.329	0.884	1.103	1.526	0.853273	0.955982	0.9364	0.976302	0.59875	0.995353	0.987838	0.943899	92.4	125.9	79.2	136.3	90.8	75.6	1.50932e+07
High	Master Protein	Q68FX0	Isocitrate dehydrogenase [NAD] subunit beta, mitochondrial OS=Rattus norvegicus OX=10116 GN=Idh3B PE=2 SV=1	0	67.855	36	13	179	13	385	42.3	8.75	291.95	13	other metabolic processes	mitochondrion	other molecular function	Pf00180	94173		Idh3B	Q68FX0; rno:94173	Citric acid cycle (TCA cycle)	TCA cycle	2	0	0.598	1.201	1.862	0.755	1.281	0.719	0.999	1.836	0.787146	0.818797	0.9364	0.819687	0.739596	0.941429	0.918336	0.911377	83.5	131.3	73.4	137.4	101.3	73.1	1.11723e+07
High	Master Protein	Q62952	Dihydropyrimidinase-related protein 3 OS=Rattus norvegicus OX=10116 GN=Dpysl3 PE=1 SV=2	0	91.774	30	13	345	11	570	61.9	6.49	652.84	13	cell organization and biogenesis;stress response;developmental processes;other biological processes	non-structural extracellular;cytosol;cytoskeleton;other cell component	cytoskeletal activity;other molecular function	Pf01979	25418	ENSRNOG00000018992	Dpysl3	Q62952; Q8K4H3; Q91XM8; rno:25418	CRMPs in Sema3A signaling		1	0	0.773	1.058	1.565	0.928	1.178	0.818	1.061	1.647	0.949573	0.965022	0.940873	0.994997	0.910959	0.961192	0.987838	0.920165	92.8	120.4	87.1	120.6	98.9	80.2	3.33275e+07
High	Master Protein	Q9EPF2	Cell surface glycoprotein MUC18 OS=Rattus norvegicus OX=10116 GN=Mcam PE=1 SV=2	0	66.483	27	13	164	13	648	71.3	6.09	175.57	13	cell adhesion;stress response;developmental processes;other biological processes	non-structural extracellular;plasma membrane;other membranes;nucleus;other cell component		Pf07686, Pf08205, Pf13927	78967	ENSRNOG00000007726	Mcam	Q6IRH8; Q9EPF2; Q9ESS8; rno:78967	RAC1 GTPase cycle; RHOA GTPase cycle; RHOB GTPase cycle; RHOC GTPase cycle; RAC2 GTPase cycle; RAC3 GTPase cycle; RHOF GTPase cycle; RHOD GTPase cycle; RHOG GTPase cycle		9	0	1.098	0.735	0.624	1.042	0.97	1.174	1.1	0.702	0.868659	0.563969	0.930529	0.939465	0.81959	0.941429	0.988665	0.873924	83.8	90.4	116.7	88.4	78.8	142	3.28373e+07
High	Master Protein	Q6P7P5	Basic leucine zipper and W2 domain-containing protein 1 OS=Rattus norvegicus OX=10116 GN=Bzw1 PE=1 SV=1	0	38.91	26	13	164	10	419	48	5.92	139.1	13	other biological processes	other cell component		Pf02020	363232	ENSRNOG00000013977	Bzw1	Q6P7P5; rno:363232			0	3	1.108	0.92	0.67	1.085	0.994	1.024	1.058	0.761	0.88236	0.965022	0.934972	0.899402	0.870852	0.957184	0.987838	0.903702	104.5	98.6	111.5	82.8	97.7	104.9	4.96813e+07
High	Master Protein	P04797	Glyceraldehyde-3-phosphate dehydrogenase OS=Rattus norvegicus OX=10116 GN=Gapdh PE=1 SV=3	0	148.317	50	13	1026	13	333	35.8	8.03	2008.18	13	cell organization and biogenesis;protein metabolism;other metabolic processes;stress response;signal transduction;other biological processes	plasma membrane;other membranes;cytosol;cytoskeleton;nucleus;other cell component	enzyme regulator activity;cytoskeletal activity;other molecular function	Pf00044, Pf02800	24383		Gapdh	P04797; P09328; Q5M916; Q9QWU4; rno:24383	Gluconeogenesis; Glycolysis	Hexoses metabolism in proximal tubules	3	0	0.77	0.892	2.246	0.788	1.071	0.707	1.253	2.609	0.946694	0.937258	0.9274	0.869615	0.975883	0.941429	0.710148	0.739547	76.1	107.6	89.7	164	93.7	69	1.97378e+08
High	Master Protein	P62630	Elongation factor 1-alpha 1 OS=Rattus norvegicus OX=10116 GN=Eef1a1 PE=2 SV=1	0	105.094	40	13	2708	3	462	50.1	9.01	6289.86	13	protein metabolism;other metabolic processes;other biological processes	plasma membrane;other membranes;cytosol;cytoskeleton;nucleus;other cytoplasmic organelle;other cell component	nucleic acid binding activity;other molecular function	Pf00009, Pf03143, Pf03144	171361	ENSRNOG00000009439	Eef1a1	P20001; P62630; Q5BJW8; Q64718; Q78ED4; rno:171361	Neutrophil degranulation; Protein methylation; Eukaryotic Translation Elongation; HSF1 activation		4	10	0.89	1.194	1.312	0.952	1.09	0.804	0.991	1.298	0.983045	0.831977	0.970682	0.995187	0.992824	0.958427	0.900906	0.993627	97.3	114.8	84.4	111.1	104.8	87.5	8.99339e+08
High	Master Protein	Q5XI81	Fragile X mental retardation syndrome-related protein 1 OS=Rattus norvegicus OX=10116 GN=Fxr1 PE=1 SV=1	0	63.572	31	13	108	12	568	63.9	6.39	124.57	13	cell organization and biogenesis;developmental processes;other biological processes	other membranes;cytosol;cytoskeleton;nucleus;other cell component	nucleic acid binding activity;other molecular function	Pf00013, Pf05641, Pf12235, Pf16096, Pf17904, Pf18336	361927		Fxr1	Q5XI81; rno:361927			0	1	1.256	1.459	0.335	0.974	0.852	0.792	0.866	0.939	0.618502	0.280178	0.109288	0.976302	0.398867	0.960159	0.486308	0.911377	124.3	87.5	91.3	53.7	119.5	123.8	7.14715e+06
High	Master Protein	Q05030	Platelet-derived growth factor receptor beta OS=Rattus norvegicus OX=10116 GN=Pdgfrb PE=2 SV=2	0	60.311	14	13	172	13	1097	122.8	5.16	273.31	13	cell cycle OR cell proliferation;cell organization and biogenesis;protein metabolism;other metabolic processes;stress response;developmental processes;signal transduction;other biological processes	plasma membrane;other membranes;ER/Golgi;nucleus;other cytoplasmic organelle;other cell component	signal transduction activity or receptor binding;kinase activity;other molecular function	Pf00047, Pf07679, Pf07714, Pf13927	24629		Pdgfrb	Q05030; Q8R406; Q925F7; rno:24629	PI5P, PP2A and IER3 Regulate PI3K/AKT Signaling; RAF/MAP kinase cascade; Downstream signal transduction; PIP3 activates AKT signaling	Focal adhesion; Osteoblast signaling; Regulation of actin cytoskeleton	8	0	0.646	1.132	1.974	0.739	1.154	0.722	0.922	1.894	0.859042	0.918651	0.9364	0.785323	0.949316	0.941429	0.70011	0.911377	84.8	121.8	71.6	137.8	110.4	73.5	1.14245e+07
High	Master Protein	Q62638	Golgi apparatus protein 1 OS=Rattus norvegicus OX=10116 GN=Glg1 PE=1 SV=1	0	46.399	12	13	154	13	1171	133.5	6.9	187.39	13	protein metabolism;other metabolic processes;transport;developmental processes;signal transduction;other biological processes	extracellular matrix;other membranes;cytoskeleton;ER/Golgi;other cell component	other molecular function	Pf00839	29476		Glg1	Q62638; rno:29476	Cell surface interactions at the vascular wall	TNF-alpha NF-kB signaling pathway	2	0	1.173	0.884	0.852	1.16	1.065	1.11	1.144	0.955	0.833948	0.929412	0.9364	0.855058	0.967174	0.941429	0.94764	0.911377	107	90	108.6	82.6	99.9	111.9	3.20034e+07
High	Master Protein	O70196	Prolyl endopeptidase OS=Rattus norvegicus OX=10116 GN=Prep PE=1 SV=1	0	54.317	20	13	209	13	710	80.7	5.94	88.44	13	protein metabolism;other metabolic processes	cytosol;nucleus;other cell component	other molecular function	Pf00326, Pf02897	83471		Prep	O70196; rno:83471			0	0	1.617	1.523	0.872	1.507	0.925	1.235	0.806	0.732	0.261228	0.17604	0.940873	0.201981	0.665241	0.941429	0.16444	0.901924	154.5	80.5	92.4	74.2	84.7	113.7	1.30795e+08
High	Master Protein	P49242	40S ribosomal protein S3a OS=Rattus norvegicus OX=10116 GN=Rps3a PE=1 SV=2	0	66.398	52	13	351	13	264	29.9	9.73	420.54	13	protein metabolism;other metabolic processes;other biological processes	cytosol;translational apparatus;nucleus;other cell component	nucleic acid binding activity;other molecular function	Pf01015	29288	ENSRNOG00000011893	Rps3a	P33443; P49242; rno:29288	Nonsense Mediated Decay (NMD) independent of the Exon Junction Complex (EJC); Nonsense Mediated Decay (NMD) enhanced by the Exon Junction Complex (EJC); L13a-mediated translational silencing of Ceruloplasmin expression; Translation initiation complex formation; Formation of a pool of free 40S subunits; Formation of the ternary complex, and subsequently, the 43S complex; Ribosomal scanning and sta…		10	0	0.774	1.109	1.401	0.778	1.036	0.678	1.044	1.519	0.949646	0.927466	0.965067	0.86408	0.934514	0.941429	0.975016	0.943899	87.8	109.7	87	117.9	119.8	77.9	2.19847e+07
High	Master Protein	F1LMZ8	26S proteasome non-ATPase regulatory subunit 11 OS=Rattus norvegicus OX=10116 GN=Psmd11 PE=1 SV=2	0	74.055	32	13	221	13	422	47.4	6.48	251.54	13	cell organization and biogenesis;protein metabolism;other metabolic processes;other biological processes	cytosol;nucleus;other cell component	other molecular function	Pf01399, Pf18055, Pf18503			Psmd11	F1LMZ8	Neutrophil degranulation; Regulation of RAS by GAPs; Autodegradation of the E3 ubiquitin ligase COP1; Neddylation; Activation of NF-kappaB in B cells; Oxygen-dependent proline hydroxylation of Hypoxia-inducible Factor Alpha; Cross-presentation of soluble exogenous antigens (endosomes); Autodegradation of Cdh1 by Cdh1:APC/C; SCF-beta-TrCP mediated degradation of Emi1; APC/C:Cdc20 mediated degradat…		45	0	0.955	0.963	0.935	0.96	1.056	0.909	1.073	1.019	0.949573	0.999911	0.950991	0.994997	0.960794	0.99822	0.994983	0.941276	99.7	128.4	98	84.1	98.9	91	3.16224e+07
High	Master Protein	Q10728	Protein phosphatase 1 regulatory subunit 12A OS=Rattus norvegicus OX=10116 GN=Ppp1r12a PE=1 SV=2	0	47.574	15	13	100	13	1032	115.2	5.47	104.74	13	cell cycle OR cell proliferation;cell organization and biogenesis;protein metabolism;other metabolic processes;signal transduction;other biological processes	cytosol;cytoskeleton;other cell component	enzyme regulator activity;other molecular function	Pf12796, Pf15898	116670	ENSRNOG00000004925	Ppp1r12a	Q10728; Q62937; Q9WU33; rno:116670	Regulation of PLK1 Activity at G2/M Transition; RHO GTPases activate PKNs; RHO GTPases activate PAKs	Focal adhesion; Regulation of actin cytoskeleton	5	0	0.751	0.989	1.472	0.882	1.302	0.934	1.05	1.433	0.930429	0.999911	0.95208	0.966492	0.687329	0.975933	0.987838	0.968509	102.5	149.6	72.1	114.2	81.6	80	1.96956e+07
High	Master Protein	P13383	Nucleolin OS=Rattus norvegicus OX=10116 GN=Ncl PE=1 SV=3	0	43.871	16	13	437	13	713	77.1	4.74	568.94	13	transport;developmental processes;other biological processes	plasma membrane;nucleus;other cell component	signal transduction activity or receptor binding;nucleic acid binding activity;other molecular function	Pf00076			Ncl	P13383	Major pathway of rRNA processing in the nucleolus and cytosol		1	0	0.868	0.726	0.647	1.114	1.326	1.161	1.291	0.853	0.992464	0.526364	0.934972	0.888338	0.609053	0.941429	0.585266	0.911377	92.9	110.1	127.1	84.5	86.5	98.9	7.19689e+07
High	Master Protein	P27321	Calpastatin OS=Rattus norvegicus OX=10116 GN=Cast PE=1 SV=3	0	79.64	25	13	249	13	713	77.3	5.2	311.07	13	developmental processes;other biological processes	other membranes;nucleus;other cell component	enzyme regulator activity;other molecular function	Pf00748	25403		Cast	A5GXY4; A5GXY5; A5GXY6; A5GXY7; A5GXY8; A5GXY9; A5GXZ7; O55151; O55152; O55153; P27321; Q5BK19; Q99MG1; Q99MG2; rno:25403	Degradation of the extracellular matrix		1	0	0.875	0.97	0.966	0.946	1.081	1.003	0.985	1.027	0.992464	0.999911	0.955305	0.999837	0.986928	0.958427	0.894572	0.941276	95.2	111.6	90.7	99.5	114.8	88.2	3.29915e+07
High	Master Protein	D3ZBP4	[F-actin]-monooxygenase MICAL1 OS=Rattus norvegicus OX=10116 GN=Mical1 PE=1 SV=1	0	47.514	13	13	98	13	1047	116.6	6.05	93.28	13	cell organization and biogenesis;other metabolic processes;other biological processes	cytoskeleton;other cell component	cytoskeletal activity;other molecular function	Pf00307, Pf00412, Pf01494, Pf12130	294520	ENSRNOG00000000307	Mical1	D3ZBP4; D3ZJD1; rno:294520			0	0	0.708	0.976	1.479	0.719	1.025	0.548	1.297	2.1	0.910705	0.987602	0.95208	0.738229	0.920018	0.5728	0.584923	0.902124	100.6	115	68.8	119.8	114.4	81.5	1.03555e+07
High	Master Protein	P15800	Laminin subunit beta-2 OS=Rattus norvegicus OX=10116 GN=Lamb2 PE=1 SV=1	0	37.531	8	13	99	13	1801	196.3	6.79	44.06	13	cell adhesion;cell organization and biogenesis;stress response;developmental processes;other biological processes	non-structural extracellular;extracellular matrix;other cell component	signal transduction activity or receptor binding;extracellular structural activity	Pf00053, Pf00055	25473		Lamb2	P15800; rno:25473		Focal adhesion; Inflammatory response pathway	2	0	0.803	1.129	1.291	0.981	1.237	0.844	1.021	1.315	0.975874	0.927466	0.985705	0.975436	0.852794	0.978891	0.96921	0.989372	100.2	120.9	83.9	124.1	106.4	64.5	7.82574e+06
High	Master Protein	Q64428	Trifunctional enzyme subunit alpha, mitochondrial OS=Rattus norvegicus OX=10116 GN=Hadha PE=1 SV=2	0	53.111	17	12	188	12	763	82.6	9.06	209.36	12	other metabolic processes;other biological processes	other membranes;mitochondrion	other molecular function	Pf00378, Pf00725, Pf02737	170670	ENSRNOG00000024629	Hadha	Q5BIZ5; Q64428; rno:170670	Acyl chain remodeling of CL; Beta oxidation of decanoyl-CoA to octanoyl-CoA-CoA; Beta oxidation of octanoyl-CoA to hexanoyl-CoA; Beta oxidation of lauroyl-CoA to decanoyl-CoA-CoA; Beta oxidation of hexanoyl-CoA to butanoyl-CoA; Beta oxidation of myristoyl-CoA to lauroyl-CoA; Beta oxidation of palmitoyl-CoA to myristoyl-CoA	Beta-oxidation meta-pathway; Beta-oxidation of unsaturated fatty acids	9	0	0.534	1.245	2.417	0.727	1.328	0.611	1.026	2.43	0.584834	0.77325	0.894304	0.761322	0.600286	0.912502	0.963176	0.824962	96.5	150.9	59.5	142.3	99.8	51.1	1.35523e+07
High	Master Protein	Q62826	Heterogeneous nuclear ribonucleoprotein M OS=Rattus norvegicus OX=10116 GN=Hnrnpm PE=1 SV=4	0	48.483	21	12	86	12	690	73.7	8.75	113.91	12	RNA metabolism OR transcription;other metabolic processes;other biological processes	nucleus;other cell component	nucleic acid binding activity;other molecular function	Pf00076, Pf11532	116655		Hnrnpm	Q5M815; Q62826; rno:116655			0	0	0.497	0.83	1.051	0.666	1.083	0.733	0.934	1.019	0.544756	0.778082	0.970682	0.687688	0.986928	0.941429	0.812752	0.943899	84	144.3	56	142.6	93.9	79.2	740342
High	Master Protein	Q641X8	Eukaryotic translation initiation factor 3 subunit E OS=Rattus norvegicus OX=10116 GN=Eif3e PE=2 SV=1	0	57.329	31	12	188	12	445	52.2	6.04	265.94	12	cell organization and biogenesis;protein metabolism;RNA metabolism OR transcription;other metabolic processes;other biological processes	translational apparatus;nucleus;other cell component	nucleic acid binding activity;other molecular function	Pf01399, Pf09440	299872		Eif3e	Q641X8; rno:299872	L13a-mediated translational silencing of Ceruloplasmin expression; Formation of a pool of free 40S subunits; GTP hydrolysis and joining of the 60S ribosomal subunit; Translation initiation complex formation; Formation of the ternary complex, and subsequently, the 43S complex; Ribosomal scanning and start codon recognition	Translation factors	7	0	0.921	0.882	0.878	0.922	1.012	0.896	1.177	0.995	0.965995	0.927466	0.940873	0.994997	0.892999	0.99921	0.914284	0.927083	100.8	96.2	112.3	87.9	98.7	104.1	2.96964e+07
High	Master Protein	P85125	Caveolae-associated protein 1 OS=Rattus norvegicus OX=10116 GN=Cavin1 PE=1 SV=1	0	71.367	30	12	322	12	392	43.9	5.52	603.08	12	RNA metabolism OR transcription;other metabolic processes;transport;other biological processes	plasma membrane;other membranes;cytosol;mitochondrion;ER/Golgi;nucleus;other cell component	nucleic acid binding activity;other molecular function	Pf15237			Cavin1	P85125	RHOA GTPase cycle; RHOB GTPase cycle; RHOC GTPase cycle; RNA Polymerase I Transcription Termination		4	0	0.704	0.826	1.322	0.914	1.287	0.965	1.152	1.406	0.910705	0.860054	0.970682	0.989275	0.736864	0.975933	0.942857	0.968509	82	123.4	89.8	132.4	94.1	78.4	4.19234e+07
High	Master Protein	P54001	Prolyl 4-hydroxylase subunit alpha-1 OS=Rattus norvegicus OX=10116 GN=P4ha1 PE=2 SV=2	0	69.192	23	12	301	12	534	60.9	5.9	399.73	12	cell organization and biogenesis;protein metabolism;other metabolic processes	ER/Golgi	other molecular function	Pf08336, Pf13640	64475	ENSRNOG00000050655	P4ha1	P54001; Q6AZ74; rno:64475	Collagen biosynthesis and modifying enzymes		1	0	0.634	0.714	1.729	0.838	1.392	0.703	1.636	2.715	0.85329	0.473756	0.9364	0.921048	0.39429	0.941429	0.015626	0.690291	57.1	101.6	104.2	198	95.4	43.7	1.0601e+07
High	Master Protein	P61980	Heterogeneous nuclear ribonucleoprotein K OS=Rattus norvegicus OX=10116 GN=Hnrnpk PE=1 SV=1	0	68.397	26	12	420	12	463	50.9	5.54	456.69	12	RNA metabolism OR transcription;other metabolic processes;stress response;developmental processes;other biological processes	other membranes;cytosol;cytoskeleton;mitochondrion;nucleus;other cell component	cytoskeletal activity;nucleic acid binding activity;other molecular function	Pf00013, Pf08067	117282		Hnrnpk	P61980; Q07244; Q15671; Q60577; Q922Y7; Q96J62; rno:117282	mRNA Splicing - Major Pathway; Processing of Capped Intron-Containing Pre-mRNA; SUMOylation of RNA binding proteins		3	0	0.714	1.096	1.364	0.81	1.123	0.787	0.916	1.24	0.913734	0.937258	0.968119	0.888753	0.983276	0.955247	0.623125	0.993627	87.3	127.2	78.9	108.7	109.7	88.2	2.06094e+07
High	Master Protein	Q5XI78	2-oxoglutarate dehydrogenase, mitochondrial OS=Rattus norvegicus OX=10116 GN=Ogdh PE=1 SV=1	0	54.723	15	12	123	12	1023	116.2	6.77	155.25	12	protein metabolism;other metabolic processes;developmental processes	other membranes;mitochondrion;nucleus;other cell component	other molecular function	Pf00676, Pf02779, Pf16078, Pf16870	360975	ENSRNOG00000005130	Ogdh	Q5XI78; rno:360975	Citric acid cycle (TCA cycle); Lysine catabolism; Glyoxylate metabolism and glycine degradation	Tryptophan metabolism; TCA cycle	5	0	1.052	0.91	0.769	1.032	0.968	1.06	1.057	0.805	0.88236	0.927466	0.9364	0.939465	0.828376	0.941429	0.990158	0.903702	97.6	101.9	108.9	92.3	98.1	101.3	1.75469e+07
High	Master Protein	Q924S5	Lon protease homolog, mitochondrial OS=Rattus norvegicus OX=10116 GN=Lonp1 PE=2 SV=1	0	65.71	16	12	177	12	950	105.7	6.6	255.48	12	cell organization and biogenesis;protein metabolism;other metabolic processes;stress response;other biological processes	cytosol;mitochondrion;nucleus	nucleic acid binding activity;other molecular function	Pf00004, Pf02190, Pf05362	170916	ENSRNOG00000046502	Lonp1	Q924S5; rno:170916			0	0	0.556	0.94	1.971	0.719	1.211	0.589	1.284	2.352	0.666271	0.987602	0.9364	0.736666	0.870852	0.836922	0.605365	0.85634	109.5	80.8	124.8	81.4	92.8	110.9	1.81983e+08
High	Master Protein	P14141	Carbonic anhydrase 3 OS=Rattus norvegicus OX=10116 GN=Ca3 PE=1 SV=3	0	113.807	67	12	531	12	260	29.4	7.37	960.25	12	stress response;other biological processes	cytosol;other cell component	other molecular function	Pf00194	54232	ENSRNOG00000010079	Ca3	O54961; P14141; Q9QV77; rno:54232	Reversible hydration of carbon dioxide		1	0	1.219	1.098	0.721	1.527	1.211	1.173	1.16	0.84	0.799259	0.936467	0.9364	0.176263	0.870852	0.941429	0.927572	0.911377	121.9	103.4	110.9	81.8	84.7	97.3	4.3421e+08
High	Master Protein	P48500	Triosephosphate isomerase OS=Rattus norvegicus OX=10116 GN=Tpi1 PE=1 SV=2	0	84.111	61	12	356	12	249	26.8	7.24	718.68	12	other metabolic processes	cytosol;nucleus	other molecular function	Pf00121	24849		Tpi1	A0JN18; P48500; Q6P793; rno:24849	Gluconeogenesis; Glycolysis	Beta-oxidation meta-pathway; Hexoses metabolism in proximal tubules	4	0	1.074	0.432	0.793	1.303	1.088	1.183	2.221	1.732	0.90159	0.000315998	0.9364	0.614038	0.991243	0.941429	9.59839e-07	0.911377	76.2	70.1	168.4	140.5	64.4	80.5	2.19996e+08
High	Master Protein	P50398	Rab GDP dissociation inhibitor alpha OS=Rattus norvegicus OX=10116 GN=Gdi1 PE=1 SV=1	0	52.734	33	12	175	8	447	50.5	5.14	330.77	12	cell organization and biogenesis;transport;signal transduction;other biological processes	cytosol;ER/Golgi;other cell component	enzyme regulator activity;other molecular function	Pf00996	25183	ENSRNOG00000056870	Gdi1	P50398; Q499U0; Q9R274; rno:25183	RAB GEFs exchange GTP for GDP on RABs		1	0	0.71	1.208	1.95	0.845	1.165	0.675	1.058	1.974	0.910705	0.800248	0.9364	0.93245	0.934514	0.941429	0.987838	0.911377	86.3	130.5	72	131.4	107.4	72.4	1.45734e+07
High	Master Protein	Q6AYT3	RNA-splicing ligase RtcB homolog OS=Rattus norvegicus OX=10116 GN=Rtcb PE=2 SV=1	0	59.004	29	12	166	12	505	55.2	7.23	276.14	12	RNA metabolism OR transcription;other metabolic processes;developmental processes;other biological processes	other membranes;ER/Golgi;nucleus;other cell component	cytoskeletal activity;other molecular function	Pf01139	362855		Rtcb	Q6AYT3; Q6PX76; rno:362855			0	0	0.664	1.093	1.552	0.757	1.105	0.704	1.08	1.759	0.879082	0.944486	0.940873	0.82418	0.99515	0.941429	0.997459	0.911377	85.6	122.8	81.7	121.7	115.7	72.4	7.99161e+06
High	Master Protein	O35567	Bifunctional purine biosynthesis protein ATIC OS=Rattus norvegicus OX=10116 GN=Atic PE=1 SV=2	0	79.032	25	12	335	12	592	64.2	7.14	484.9	12	other metabolic processes;developmental processes;other biological processes	plasma membrane;other membranes;cytosol	other molecular function	Pf01808, Pf02142	81643	ENSRNOG00000015511	Atic	O35567; Q6IN16; rno:81643	Purine ribonucleoside monophosphate biosynthesis		1	0	0.708	1.202	1.608	0.88	1.239	0.678	1.044	1.669	0.910705	0.816262	0.940873	0.959579	0.828376	0.941429	0.975036	0.915418	88.4	129.8	76.5	126	106.1	73.2	3.16558e+07
High	Master Protein	P85834	Elongation factor Tu, mitochondrial OS=Rattus norvegicus OX=10116 GN=Tufm PE=1 SV=1	0	61.466	29	12	197	12	452	49.5	7.56	231.85	12	protein metabolism;other metabolic processes;other biological processes	mitochondrion;other cell component	nucleic acid binding activity;other molecular function	Pf00009, Pf03143, Pf03144	293481	ENSRNOG00000018604	Tufm	P85834; rno:293481			0	0	0.753	1.093	1.476	0.907	1.223	0.739	1.096	1.694	0.93231	0.937258	0.95208	0.976653	0.859782	0.941429	0.991429	0.911377	88.5	127.5	81.1	126.6	104.1	72.2	1.60005e+07
High	Master Protein	Q09073	ADP/ATP translocase 2 OS=Rattus norvegicus OX=10116 GN=Slc25a5 PE=1 SV=3	0	42.24	37	12	292	7	298	32.9	9.73	449.17	12	cell cycle OR cell proliferation;cell organization and biogenesis;other metabolic processes;transport;other biological processes	other membranes;cytoskeleton;mitochondrion	transporter activity;other molecular function	Pf00153	25176	ENSRNOG00000039980	Slc25a5	Q09073; rno:25176	Transport of nucleosides and free purine and pyrimidine bases across the plasma membrane		1	5	0.668	1.167	1.823	0.683	1.045	0.627	0.929	1.735	0.88236	0.867401	0.9364	0.612055	0.94885	0.941429	0.684138	0.911377	78.4	129.2	61.6	135.7	119	76.1	2.08164e+07
High	Master Protein	Q80U96	Exportin-1 OS=Rattus norvegicus OX=10116 GN=Xpo1 PE=1 SV=1	0	56.269	12	12	199	12	1071	123	6.07	253.47	12	other metabolic processes;transport;other biological processes	other membranes;nucleus;other cell component	nucleic acid binding activity;other molecular function	Pf03810, Pf08389, Pf08767, Pf18777, Pf18784, Pf18787	85252		Xpo1	Q80U96; rno:85252	Separation of Sister Chromatids; MAPK6/MAPK4 signaling; Heme signaling; Amplification of signal from unattached kinetochores via a MAD2 inhibitory signal; Resolution of Sister Chromatid Cohesion; RHO GTPases Activate Formins; EML4 and NUDC in mitotic spindle formation; Deactivation of the beta-catenin transactivating complex; HuR (ELAVL1) binds and stabilizes mRNA; Cyclin A/B1/B2 associated event…		12	0	0.707	0.667	1.004	0.813	1.117	0.807	1.449	1.415	0.910705	0.268758	0.965067	0.891613	0.986928	0.958427	0.168605	0.968509	78.6	114.8	106	122.5	98	80.1	2.05661e+07
High	Master Protein	P53812	Phosphatidylinositol transfer protein beta isoform OS=Rattus norvegicus OX=10116 GN=Pitpnb PE=1 SV=2	0	46.117	48	12	174	10	271	31.4	6.87	143.41	12	cell organization and biogenesis;transport;developmental processes	other membranes;ER/Golgi;other cell component	transporter activity;other molecular function	Pf02121	114561	ENSRNOG00000000665	Pitpnb	P53812; Q6P7S3; rno:114561	PI and PC transport between ER and Golgi membranes		1	2	1.019	0.932	0.767	1.098	1.074	1.053	1.101	0.845	0.919792	0.978792	0.9364	0.892505	0.980693	0.949867	0.988351	0.911377	105.5	102.9	110.2	88.3	93.2	99.9	5.48916e+07
High	Master Protein	P25113	Phosphoglycerate mutase 1 OS=Rattus norvegicus OX=10116 GN=Pgam1 PE=1 SV=4	0	119.192	56	12	623	12	254	28.8	7.18	1115.8	12	other metabolic processes;other biological processes	cytosol;nucleus;other cell component	other molecular function	Pf00300	24642	ENSRNOG00000050585	Pgam1	P25113; Q6P0K6; rno:24642	Neutrophil degranulation; Gluconeogenesis; Glycolysis	Hexoses metabolism in proximal tubules	4	0	1.047	0.566	0.694	1.102	1.105	1.118	1.735	1.313	0.910705	0.0388992	0.9364	0.888753	0.99515	0.941429	0.00361483	0.992917	88.2	80.9	151.8	110.2	78.5	90.4	3.86086e+08
High	Master Protein	Q9R1J8	Prolyl 3-hydroxylase 1 OS=Rattus norvegicus OX=10116 GN=P3h1 PE=1 SV=1	0	50.315	19	12	150	11	728	82.3	5.12	112.37	12	cell organization and biogenesis;protein metabolism;other metabolic processes;developmental processes;other biological processes	non-structural extracellular;extracellular matrix;ER/Golgi;other cell component	other molecular function	Pf03171	114200		P3h1	Q9R1J8; rno:114200	Collagen biosynthesis and modifying enzymes		1	1	0.707	1.035	1.586	0.945	1.37	0.8	1.169	1.819	0.910705	0.999911	0.940873	0.995187	0.502402	0.958427	0.91926	0.911377	82.8	124.1	83.3	141.4	93.3	75.1	1.04577e+07
High	Master Protein	O08651	D-3-phosphoglycerate dehydrogenase OS=Rattus norvegicus OX=10116 GN=Phgdh PE=1 SV=3	0	57.845	28	12	208	12	533	56.5	6.71	346.95	12	cell cycle OR cell proliferation;cell organization and biogenesis;other metabolic processes;developmental processes;other biological processes		other molecular function	Pf00389, Pf02826, Pf19304	58835		Phgdh	O08651; Q546Q9; rno:58835	Serine biosynthesis		1	0	0.652	1.129	1.635	0.842	1.257	0.63	1.196	1.824	0.868096	0.907093	0.9364	0.926486	0.803902	0.941429	0.867777	0.911377	91	125.8	80.7	119.2	109.9	73.5	4.75193e+07
High	Master Protein	P13221	Aspartate aminotransferase, cytoplasmic OS=Rattus norvegicus OX=10116 GN=Got1 PE=1 SV=3	0	53.93	31	12	197	12	413	46.4	7.21	283.32	12	other metabolic processes;stress response;signal transduction;other biological processes	cytosol;other cytoplasmic organelle;other cell component	other molecular function	Pf00155	24401		Got1	P13221; Q64570; Q6P721; rno:24401	Gluconeogenesis; Aspartate and asparagine metabolism	Hexoses metabolism in proximal tubules	3	0	0.886	1.355	1.462	1.014	1.187	0.842	0.925	1.346	0.983045	0.497726	0.95208	0.959579	0.902581	0.975933	0.669646	0.985239	95	108.1	79.2	108.6	104	105.1	2.43789e+07
High	Master Protein	P62198	26S proteasome regulatory subunit 8 OS=Rattus norvegicus OX=10116 GN=Psmc5 PE=1 SV=1	0	52.717	31	12	161	10	406	45.6	7.55	271.57	12	protein metabolism;other metabolic processes;other biological processes	cytosol;nucleus;other cell component	signal transduction activity or receptor binding;other molecular function	Pf00004, Pf16450, Pf17862	81827	ENSRNOG00000010038	Psmc5	O35051; P47210; P52915; P52916; P62198; rno:81827	ABC-family proteins mediated transport; Regulation of RAS by GAPs; Autodegradation of the E3 ubiquitin ligase COP1; Neddylation; Activation of NF-kappaB in B cells; Oxygen-dependent proline hydroxylation of Hypoxia-inducible Factor Alpha; Cross-presentation of soluble exogenous antigens (endosomes); Autodegradation of Cdh1 by Cdh1:APC/C; SCF-beta-TrCP mediated degradation of Emi1; APC/C:Cdc20 med…	Proteasome degradation	45	2	0.572	1.22	1.999	0.766	1.163	0.599	1.028	2.333	0.715533	0.814043	0.9364	0.855364	0.934514	0.896003	0.966687	0.868998	77.2	142.8	56.7	140.3	114.6	68.4	6.58825e+06
High	Master Protein	Q63321	Procollagen-lysine,2-oxoglutarate 5-dioxygenase 1 OS=Rattus norvegicus OX=10116 GN=Plod1 PE=1 SV=1	0	47.45	20	12	70	12	728	83.6	6.8	88.41	12	protein metabolism;other metabolic processes;stress response;other biological processes	other membranes;ER/Golgi;other cell component	other molecular function	Pf03171			Plod1	Q63321	Collagen biosynthesis and modifying enzymes		1	0	0.691	0.765	1.573	0.877	1.248	0.855	1.229	2.059	0.905091	0.551086	0.940873	0.964167	0.828376	0.993418	0.788169	0.903702	76.4	115.2	90.9	160.7	85.8	71.1	1.019e+07
High	Master Protein	P85970	Actin-related protein 2/3 complex subunit 2 OS=Rattus norvegicus OX=10116 GN=Arpc2 PE=1 SV=1	0	66.445	39	12	353	12	300	34.4	7.36	357.56	12	cell organization and biogenesis;stress response;signal transduction;other biological processes	plasma membrane;other membranes;cytoskeleton;nucleus;other cytoplasmic organelle;other cell component	signal transduction activity or receptor binding;cytoskeletal activity;other molecular function	Pf04045			Arpc2	P85970	Clathrin-mediated endocytosis; Regulation of actin dynamics for phagocytic cup formation; RHO GTPases Activate WASPs and WAVEs; EPHB-mediated forward signaling		4	0	0.597	1.056	1.827	0.791	1.254	0.691	1.047	1.989	0.785986	0.969472	0.9364	0.869615	0.808646	0.941429	0.98045	0.911377	81.3	122	84.7	132.3	100.2	79.5	4.51403e+07
High	Master Protein	Q9JLJ3	4-trimethylaminobutyraldehyde dehydrogenase OS=Rattus norvegicus OX=10116 GN=Aldh9a1 PE=1 SV=1	0	56.429	28	12	361	12	494	53.6	6.92	557.59	12	cell organization and biogenesis;other metabolic processes;developmental processes	cytosol	other molecular function	Pf00171	64040		Aldh9a1	Q6GMM4; Q9JLJ3; rno:64040	Carnitine synthesis	Tryptophan metabolism	2	0	1.07	1.157	1.052	1.142	1.193	0.999	0.941	1.063	0.904127	0.868481	0.970682	0.869615	0.892999	0.958427	0.738259	0.943899	109.3	110.5	91.9	99.2	89.4	99.8	1.12293e+08
High	Master Protein	Q9Z1W6	Protein LYRIC OS=Rattus norvegicus OX=10116 GN=Mtdh PE=1 SV=2	0	58.078	25	12	111	12	581	63.9	9.29	112.78	12	cell organization and biogenesis;RNA metabolism OR transcription;signal transduction;other biological processes	plasma membrane;other membranes;ER/Golgi;nucleus;other cell component	nucleic acid binding activity;other molecular function	Pf15686	170910		Mtdh	Q9Z1W6; rno:170910			0	0	0.916	1.202	0.998	0.992	1.135	0.891	1.003	0.999	0.959849	0.845049	0.965067	0.96876	0.973848	0.99921	0.945064	0.927083	178.6	97.3	91.3	77.2	84.9	70.7	1.68178e+07
High	Master Protein	Q5XI32	F-actin-capping protein subunit beta OS=Rattus norvegicus OX=10116 GN=Capzb PE=1 SV=1	0	62.395	46	12	297	12	272	30.6	6	434.97	12	cell organization and biogenesis;developmental processes;other biological processes	other membranes;cytoskeleton;other cell component	cytoskeletal activity	Pf01115	298584		Capzb	Q5XI32; rno:298584	MHC class II antigen presentation; HSP90 chaperone cycle for steroid hormone receptors (SHR) in the presence of ligand; RHOF GTPase cycle; RHOD GTPase cycle; COPI-independent Golgi-to-ER retrograde traffic; COPI-mediated anterograde transport; Factors involved in megakaryocyte development and platelet production		7	0	0.744	1.084	1.407	0.855	1.172	0.81	1.046	1.532	0.926997	0.943847	0.965067	0.939465	0.924018	0.958427	0.98045	0.943899	90.2	115.6	84	121.2	99.9	89.1	4.17164e+07
High	Master Protein	P39052	Dynamin-2 OS=Rattus norvegicus OX=10116 GN=Dnm2 PE=1 SV=1	0	39.572	14	12	70	12	870	98.2	7.43	54.39	12	cell organization and biogenesis;transport;developmental processes;other biological processes	plasma membrane;other membranes;cytosol;cytoskeleton;ER/Golgi;nucleus;other cytoplasmic organelle;other cell component	signal transduction activity or receptor binding;cytoskeletal activity;other molecular function	Pf00169, Pf00350, Pf01031, Pf02212	25751		Dnm2	P39052; rno:25751	Clathrin-mediated endocytosis; MHC class II antigen presentation; Lysosome Vesicle Biogenesis; Formation of annular gap junctions; Golgi Associated Vesicle Biogenesis; Recycling pathway of L1; NOSTRIN mediated eNOS trafficking	Angiotensin II signaling (acute) in thick ascending limbs; IL-5 signaling pathway	10	0	0.865	1.144	1.652	0.834	1.157	0.709	1.169	2.246	0.992464	0.911268	0.9364	0.921556	0.951966	0.941429	0.913361	0.831035	95.4	117.8	82.2	135.3	105.1	64.2	7.27062e+06
High	Master Protein	P68255	14-3-3 protein theta OS=Rattus norvegicus OX=10116 GN=Ywhaq PE=1 SV=1	0	78.459	51	12	923	8	245	27.8	4.78	1192.81	12	transport;signal transduction;other biological processes	other cell component	other molecular function	Pf00244	25577	ENSRNOG00000051650	Ywhaq	P35216; P68255; rno:25577	TP53 Regulates Metabolic Genes; RHO GTPases activate PKNs; Regulation of localization of FOXO transcription factors; Chk1/Chk2(Cds1) mediated inactivation of Cyclin B:Cdk1 complex; Activation of BAD and translocation to mitochondria	Myometrial relaxation and contraction pathways; IL-3 signaling pathway; TNF-alpha NF-kB signaling pathway	8	3	1.259	0.909	0.725	1.173	0.887	1.091	1.079	0.743	0.754918	0.951475	0.9364	0.838972	0.490742	0.941429	0.999796	0.902124	105.5	96.5	108	80	103.7	106.3	3.6076e+08
High	Master Protein	P63004	Platelet-activating factor acetylhydrolase IB subunit alpha OS=Rattus norvegicus OX=10116 GN=Pafah1b1 PE=1 SV=2	0	64.163	40	12	188	12	410	46.6	7.37	162.7	12	cell-cell signaling;cell cycle OR cell proliferation;cell organization and biogenesis;other metabolic processes;stress response;transport;developmental processes;signal transduction;other biological processes	other membranes;cytosol;cytoskeleton;nucleus;other cell component	cytoskeletal activity;other molecular function	Pf00400, Pf08513	83572	ENSRNOG00000002755	Pafah1b1	O35592; P43035; P63004; P81692; Q9R2A6; rno:83572	RHO GTPases Activate Formins; Separation of Sister Chromatids; Amplification of signal from unattached kinetochores via a MAD2 inhibitory signal; Resolution of Sister Chromatid Cohesion; EML4 and NUDC in mitotic spindle formation; Regulation of PLK1 Activity at G2/M Transition; COPI-independent Golgi-to-ER retrograde traffic; Loss of Nlp from mitotic centrosomes; Recruitment of mitotic centrosome…	Wnt signaling pathway and pluripotency	15	0	0.82	1.427	1.79	1.081	1.19	0.761	0.837	1.706	0.981691	0.334875	0.9364	0.899402	0.896063	0.949867	0.346242	0.911377	109.9	130.3	56.6	135.3	96.3	71.5	1.37604e+07
High	Master Protein	P38656	Lupus La protein homolog OS=Rattus norvegicus OX=10116 GN=Ssb PE=1 SV=1	0	45.073	27	12	197	12	415	47.7	9.73	242.08	12	RNA metabolism OR transcription;other metabolic processes;transport;other biological processes	cytosol;nucleus;other cell component	nucleic acid binding activity	Pf00076, Pf05383, Pf08777			Ssb	P38656			0	0	0.82	1.017	1.051	0.89	1.08	0.849	1.01	1.037	0.981691	0.999911	0.970682	0.966492	0.986928	0.975947	0.929761	0.941276	104.2	101.2	97	83.4	114.4	99.7	1.60244e+08
High	Master Protein	Q66HF1	NADH-ubiquinone oxidoreductase 75 kDa subunit, mitochondrial OS=Rattus norvegicus OX=10116 GN=Ndufs1 PE=1 SV=1	0	49.356	18	12	126	12	727	79.4	5.9	134.04	12	cell organization and biogenesis;other metabolic processes;transport;other biological processes	other membranes;mitochondrion	transporter activity;other molecular function	Pf00384, Pf09326, Pf10588, Pf13510	301458	ENSRNOG00000011849	Ndufs1	Q66HF1; rno:301458	Complex I biogenesis	Oxidative phosphorylation	3	0	0.644	0.68	0.92	0.637	0.868	0.851	1.168	1.075	0.857134	0.321169	0.944813	0.388269	0.404525	0.978245	0.924028	0.943899	86.6	94.2	130.9	84.1	109.6	94.7	1.28309e+07
High	Master Protein	P07943	Aldo-keto reductase family 1 member B1 OS=Rattus norvegicus OX=10116 GN=Akr1b1 PE=1 SV=3	0	50.548	35	12	367	12	316	35.8	6.71	465.8	12	other metabolic processes;stress response;developmental processes;signal transduction;other biological processes	non-structural extracellular;cytosol;other cytoplasmic organelle;other cell component	other molecular function	Pf00248	24192		Akr1b1	P07943; rno:24192	Pregnenolone biosynthesis; Fructose biosynthesis	Metapathway biotransformation; Polyol pathway; Hexoses metabolism in proximal tubules	5	0	1.067	0.987	0.9	1.169	1.078	1.119	1.055	0.912	0.905091	0.999911	0.940873	0.845848	0.984984	0.941429	0.987838	0.911377	104.2	100	109.2	96.9	88.5	101.3	1.56366e+08
High	Master Protein	Q5XIM9	T-complex protein 1 subunit beta OS=Rattus norvegicus OX=10116 GN=Cct2 PE=1 SV=3	0	63.287	25	12	323	12	535	57.4	6.46	419.34	12	cell organization and biogenesis;transport;other biological processes	cytosol;cytoskeleton;other cell component	other molecular function	Pf00118	299809	ENSRNOG00000021317	Cct2	Q5XIM9; rno:299809	RHOBTB1 GTPase cycle; RHOBTB2 GTPase cycle; Neutrophil degranulation; Cooperation of PDCL (PhLP1) and TRiC/CCT in G-protein beta folding; Association of TriC/CCT with target proteins during biosynthesis		5	0	0.746	1.055	1.408	0.847	1.115	0.705	1.094	1.575	0.926997	0.969472	0.965067	0.936765	0.988388	0.941429	0.994983	0.941276	90.5	119.5	86.5	120.1	110.3	73.2	4.93273e+07
High	Master Protein	Q5XIN6	Mitochondrial proton/calcium exchanger protein OS=Rattus norvegicus OX=10116 GN=Letm1 PE=1 SV=1	0	57.117	22	12	168	12	739	83	6.6	202.26	12	cell organization and biogenesis;transport;other biological processes	other membranes;mitochondrion	transporter activity;translation activity;other molecular function	Pf07766	305457	ENSRNOG00000016427	Letm1	Q5XIN6; rno:305457	RHOG GTPase cycle		1	0	1.238	0.981	0.671	1.095	0.89	1.068	1.034	0.677	0.78095	0.999911	0.934972	0.894516	0.500966	0.943615	0.963176	0.837225	117	85.7	107.7	79.8	96.2	113.6	6.05553e+07
High	Master Protein	P00507	Aspartate aminotransferase, mitochondrial OS=Rattus norvegicus OX=10116 GN=Got2 PE=1 SV=2	0	53.909	31	12	476	12	430	47.3	9	861.07	12	other metabolic processes;transport;other biological processes	plasma membrane;other membranes;mitochondrion;other cell component	other molecular function	Pf00155	25721		Got2	P00507; Q64551; Q9QV50; rno:25721	Gluconeogenesis; Glyoxylate metabolism and glycine degradation; Glutamate and glutamine metabolism; Aspartate and asparagine metabolism	Hexoses metabolism in proximal tubules	5	0	1.136	1.313	1.074	1.277	1.118	1.003	0.913	1.051	0.864423	0.584221	0.974766	0.671475	0.986928	0.958427	0.611037	0.943899	113.5	101.7	90.6	93.6	100	100.6	1.81557e+08
High	Master Protein	P63102	14-3-3 protein zeta/delta OS=Rattus norvegicus OX=10116 GN=Ywhaz PE=1 SV=1	0	92.289	53	12	1016	9	245	27.8	4.79	1451.62	12	cell-cell signaling;cell organization and biogenesis;protein metabolism;other metabolic processes;stress response;transport;developmental processes;signal transduction;other biological processes	cytosol;mitochondrion;nucleus;other cell component	other molecular function	Pf00244	25578	ENSRNOG00000008195	Ywhaz	P35215; P63102; P70197; P97286; Q52KK1; Q6IRF4; rno:25578	TP53 Regulates Metabolic Genes; RHO GTPases activate PKNs; Chk1/Chk2(Cds1) mediated inactivation of Cyclin B:Cdk1 complex; Activation of BAD and translocation to mitochondria ; Deactivation of the beta-catenin transactivating complex; Rap1 signalling; Interleukin-3, Interleukin-5 and GM-CSF signaling; KSRP (KHSRP) binds and destabilizes mRNA; GP1b-IX-V activation signalling; Regulation of localiz…	IL-3 signaling pathway; IL-5 signaling pathway; TNF-alpha NF-kB signaling pathway	14	0	1.284	0.868	0.626	1.17	0.843	1.254	1.167	0.697	0.729024	0.914928	0.930529	0.843281	0.27997	0.941429	0.924255	0.869283	108.1	85.4	125.1	77.3	95.7	108.3	5.04755e+08
High	Master Protein	B0BN93	26S proteasome non-ATPase regulatory subunit 13 OS=Rattus norvegicus OX=10116 GN=Psmd13 PE=1 SV=1	0	48.36	32	12	139	12	376	42.8	5.83	171.6	12	cell cycle OR cell proliferation;cell organization and biogenesis;protein metabolism;other metabolic processes	cytosol;nucleus;other cell component	other molecular function	Pf01399	365388		Psmd13	B0BN93; rno:365388	Neutrophil degranulation; Regulation of RAS by GAPs; Autodegradation of the E3 ubiquitin ligase COP1; Neddylation; Activation of NF-kappaB in B cells; Oxygen-dependent proline hydroxylation of Hypoxia-inducible Factor Alpha; Cross-presentation of soluble exogenous antigens (endosomes); Autodegradation of Cdh1 by Cdh1:APC/C; SCF-beta-TrCP mediated degradation of Emi1; APC/C:Cdc20 mediated degradat…	TNF-alpha NF-kB signaling pathway	46	0	0.99	0.998	0.902	1.047	1.101	0.985	1.06	1.092	0.926997	0.999911	0.940873	0.939465	0.999527	0.962519	0.987838	0.953001	99.2	113	103.5	91.8	98.4	94.1	3.06426e+07
High	Master Protein	P63245	Receptor of activated protein C kinase 1 OS=Rattus norvegicus OX=10116 GN=Rack1 PE=1 SV=3	0	60.321	51	12	250	12	317	35.1	7.69	402.99	12	cell cycle OR cell proliferation;protein metabolism;other metabolic processes;developmental processes;signal transduction;other biological processes	plasma membrane;cytosol;mitochondrion;translational apparatus;nucleus;other cell component	signal transduction activity or receptor binding;enzyme regulator activity;translation activity;other molecular function	Pf00400	83427	ENSRNOG00000052620	Rack1	P25388; P63245; P99049; rno:83427	TNFR1-mediated ceramide production; TNFR1-induced NF-kappa-B signaling pathway; Regulation of TNFR1 signaling	CFTR activity in the plasma membrane; IL-3 signaling pathway; TNF-alpha NF-kB signaling pathway; IL-2 signaling pathway	7	0	0.868	1.145	1.369	0.828	0.914	0.686	1.158	1.788	0.992464	0.88627	0.966908	0.90653	0.631967	0.941429	0.930208	0.911377	88.3	120.2	75.9	124.7	120	70.9	1.51232e+07
High	Master Protein	Q9JHW1	Carboxypeptidase D OS=Rattus norvegicus OX=10116 GN=Cpd PE=1 SV=2	0	39.29	10	12	103	12	1378	152.5	6.09	105.66	12	protein metabolism;other metabolic processes;other biological processes	non-structural extracellular;plasma membrane;other membranes;ER/Golgi;nucleus;other cell component	other molecular function	Pf00246, Pf13620	25306		Cpd	O35850; Q9JHW1; rno:25306	Golgi Associated Vesicle Biogenesis; RND3 GTPase cycle; RND1 GTPase cycle		3	0	0.841	1.136	1.337	0.986	1.266	0.947	0.964	1.397	0.992464	0.907093	0.970467	0.973941	0.779408	0.984573	0.827497	0.968693	61.9	106.9	116.5	103.3	107.1	104.4	1.25334e+07
High	Master Protein	Q99068	Alpha-2-macroglobulin receptor-associated protein OS=Rattus norvegicus OX=10116 GN=Lrpap1 PE=1 SV=2	0	55.202	39	12	205	12	360	42	7.37	180.79	12	transport;signal transduction;other biological processes	plasma membrane;other membranes;ER/Golgi;other cytoplasmic organelle;other cell component	signal transduction activity or receptor binding;other molecular function	Pf06400, Pf06401	116565	ENSRNOG00000009313	Lrpap1	Q4FZX8; Q642A1; Q64723; Q99068; rno:116565			0	0	1.089	0.883	0.815	1.038	0.967	1.152	1.035	0.786	0.893958	0.927503	0.9364	0.939465	0.81959	0.941429	0.963176	0.903702	119.5	95.4	113.9	83.3	84.6	103.3	5.24733e+07
High	Master Protein	Q66HL2	Src substrate cortactin OS=Rattus norvegicus OX=10116 GN=Cttn PE=1 SV=1	0	60.941	29	12	217	12	509	56.9	5.24	317.92	12	cell adhesion;cell organization and biogenesis;transport;developmental processes;signal transduction;other biological processes	plasma membrane;other membranes;cytoskeleton;ER/Golgi;other cell component	cytoskeletal activity;other molecular function	Pf02218, Pf14604	60465		Cttn	D3ZRB0; Q66HL2; rno:60465			0	0	1.068	0.798	0.631	1.075	0.975	0.961	1.361	0.952	0.905091	0.78074	0.930529	0.909467	0.828376	0.975933	0.377896	0.911377	101.9	104	124.6	88.2	84.4	96.9	1.36248e+07
High	Master Protein	O35987	NSFL1 cofactor p47 OS=Rattus norvegicus OX=10116 GN=Nsfl1c PE=1 SV=1	0	74.576	44	12	234	12	370	40.7	5.15	270.87	12	cell cycle OR cell proliferation;cell organization and biogenesis;protein metabolism;other metabolic processes;other biological processes	cytosol;cytoskeleton;ER/Golgi;nucleus;other cell component	other molecular function	Pf00789, Pf08059, Pf14555	83809		Nsfl1c	O35987; rno:83809	RHOH GTPase cycle		1	0	1.11	0.906	0.668	1.13	1.045	1.135	1.138	0.744	0.881445	0.951475	0.934972	0.869615	0.94885	0.941429	0.958519	0.902124	117.9	96.7	106.8	71.7	108.2	98.7	9.85756e+07
High	Master Protein	Q64057	Alpha-aminoadipic semialdehyde dehydrogenase OS=Rattus norvegicus OX=10116 GN=Aldh7a1 PE=1 SV=2	0	70.192	27	12	244	12	539	58.7	7.87	310.27	12	other metabolic processes	cytosol;mitochondrion;nucleus	other molecular function	Pf00171	291450	ENSRNOG00000014645	Aldh7a1	Q64057; rno:291450	Lysine catabolism; Choline catabolism		2	0	1.357	1.177	0.888	1.226	0.893	1.2	0.896	0.758	0.612582	0.860646	0.940873	0.761322	0.51625	0.941429	0.535218	0.903702	96.7	83.4	97.2	90	98.5	134.2	5.49741e+07
High	Master Protein	Q9WUH4	Four and a half LIM domains protein 1 OS=Rattus norvegicus OX=10116 GN=Fhl1 PE=2 SV=1	0	69.354	50	12	307	12	280	31.9	8.37	444.51	12	other biological processes	nucleus;other cell component	other molecular function	Pf00412	25177	ENSRNOG00000000875	Fhl1	Q9WUH4; rno:25177			0	0	1.047	0.741	1.007	1.075	1.003	1.17	1.189	1.48	0.910705	0.583364	0.965067	0.909467	0.880234	0.941429	0.892365	0.953444	98.6	84	129.6	84.7	92.9	110.2	3.1834e+08
High	Master Protein	Q32PX7	Far upstream element-binding protein 1 OS=Rattus norvegicus OX=10116 GN=Fubp1 PE=1 SV=1	0	51.83	25	12	160	11	639	67.2	7.61	115.99	12	cell cycle OR cell proliferation;other biological processes	nucleus;other cell component	nucleic acid binding activity	Pf00013, Pf09005	654496		Fubp1	Q32PX7; rno:654496			0	0	1.251	0.919	0.592	1.173	0.936	1.078	1.148	0.639	0.653726	0.940135	0.789853	0.813413	0.75765	0.941429	0.944297	0.709756	111.8	84.3	124.4	71.5	101.4	106.7	2.34827e+07
High	Master Protein	O54975	Xaa-Pro aminopeptidase 1 OS=Rattus norvegicus OX=10116 GN=Xpnpep1 PE=1 SV=1	0	48.436	19	12	206	12	623	69.6	5.6	206.86	12	protein metabolism;other metabolic processes;other biological processes	cytosol;other cell component	other molecular function	Pf00557, Pf01321, Pf16188, Pf16189	170751		Xpnpep1	O54975; rno:170751			0	0	1.057	1.07	0.997	1.101	1.049	0.95	1.059	1.057	0.905091	0.951475	0.965067	0.888753	0.950626	0.982129	0.987838	0.943899	105.1	105	95.5	102	101.5	91	4.61542e+07
High	Master Protein	Q66HD3	Nuclear autoantigenic sperm protein OS=Rattus norvegicus OX=10116 GN=Nasp PE=1 SV=1	0	53.814	19	12	138	12	776	84.1	4.34	110.38	12	cell cycle OR cell proliferation;cell organization and biogenesis;DNA metabolism;other metabolic processes;transport;developmental processes;other biological processes	nucleus;other cell component	other molecular function	Pf10516, Pf13181	298441	ENSRNOG00000016454	Nasp	Q66HD3; rno:298441			0	0	0.876	0.98	1.116	0.903	1.057	1.033	0.892	0.981	0.981691	0.999121	0.983155	0.988212	0.95788	0.943909	0.58656	0.911377	92	107.2	93.6	102.4	100.2	104.6	1.40859e+07
High	Master Protein	B2GUV7	Eukaryotic translation initiation factor 5B OS=Rattus norvegicus OX=10116 GN=Eif5b PE=1 SV=1	0	54.816	12	12	71	12	1216	137.6	5.57	118	12	protein metabolism;other metabolic processes;other biological processes	other cell component	nucleic acid binding activity;other molecular function	Pf00009, Pf03144, Pf11987	308306	ENSRNOG00000023356	Eif5b	A0JN31; B2GUV7; P70488; rno:308306	GTP hydrolysis and joining of the 60S ribosomal subunit	Translation factors	2	0	0.878	1.131	0.831	0.836	1.02	0.959	0.882	0.924	0.981691	0.918881	0.9364	0.935489	0.905636	0.966404	0.544177	0.911377	120.2	94.8	86.5	87.4	90.2	120.9	1.55879e+07
High	Master Protein	P15429	Beta-enolase OS=Rattus norvegicus OX=10116 GN=Eno3 PE=1 SV=3	0	66.791	31	12	314	4	434	47	7.44	368	12	other metabolic processes;other biological processes	other membranes;cytosol	other molecular function	Pf00113, Pf03952	25438	ENSRNOG00000004078	Eno3	P15429; Q5XIV3; rno:25438	Gluconeogenesis; Glycolysis	Hexoses metabolism in proximal tubules	3	0	1.194	0.822	0.651	1.099	0.87	1.08	1.306	0.815	0.775675	0.711481	0.9274	0.888753	0.552013	0.941429	0.558032	0.911377	102.9	92.2	112.6	86.2	97.7	108.5	1.60615e+07
High	Master Protein	P41499	Tyrosine-protein phosphatase non-receptor type 11 OS=Rattus norvegicus OX=10116 GN=Ptpn11 PE=1 SV=5	0	44.358	21	12	141	12	593	68	7.28	134.91	12	cell cycle OR cell proliferation;cell organization and biogenesis;protein metabolism;other metabolic processes;stress response;developmental processes;signal transduction;other biological processes	plasma membrane;other membranes;cytosol;mitochondrion;nucleus;other cell component	signal transduction activity or receptor binding;other molecular function	Pf00017, Pf00102	25622		Ptpn11	P41499; Q62626; rno:25622	GPVI-mediated activation cascade; PD-1 signaling; CTLA4 inhibitory signaling; Platelet sensitization by LDL; PI5P, PP2A and IER3 Regulate PI3K/AKT Signaling; Downstream signal transduction; PECAM1 interactions; PI3K Cascade; PIP3 activates AKT signaling; Interleukin-20 family signaling; Interleukin-6 signaling; Signaling by SCF-KIT; Regulation of IFNA/IFNB signaling; GAB1 signalosome; PI-3K casca…	Type II interferon signaling (IFNG); Kit receptor signaling pathway; IL-3 signaling pathway; IL-1 signaling pathway; IL-5 signaling pathway; TNF-alpha NF-kB signaling pathway; IL-2 signaling pathway; IL-9 signaling pathway; Hepatocyte growth factor receptor signaling	46	0	0.649	1.097	1.568	0.799	1.247	0.691	1.007	1.632	0.857134	0.951475	0.940873	0.888753	0.828376	0.941429	0.946485	0.911377	92.2	133.9	73.7	118.5	103.8	78	7.2327e+06
High	Master Protein	A0JPJ7	Obg-like ATPase 1 OS=Rattus norvegicus OX=10116 GN=Ola1 PE=2 SV=1	0	46.799	30	12	151	12	396	44.5	7.77	186.15	12	other metabolic processes	nucleus;other cell component	translation activity;other molecular function	Pf01926, Pf06071	296488	ENSRNOG00000019047	Ola1	A0JPJ7; rno:296488	Platelet degranulation		1	0	0.786	1.46	1.714	0.976	1.216	0.713	0.943	1.649	0.956866	0.27892	0.9364	0.990487	0.870852	0.941429	0.80341	0.91938	99.2	130.5	64.3	115.2	120.4	70.3	1.41891e+07
High	Master Protein	Q4FZU2	Keratin, type II cytoskeletal 6A OS=Rattus norvegicus OX=10116 GN=Krt6a PE=1 SV=1	0	37.47	18	11	177	4	552	59.2	7.94	258.07	11	cell organization and biogenesis;stress response;other biological processes	cytoskeleton	bone, tooth or skin structural activity	Pf00038, Pf16208	683313	ENSRNOG00000070470	Krt6a	Q4FZU2; rno:683313	Formation of the cornified envelope		2	2	0.891	0.598	0.337	1.392	1.608	3.179	0.626	0.187	0.983045	0.0814625	0.184448	0.411757	0.0356436	0.000611362	0.000423062	0.00242291	116.3	91.1	116.5	49	65.1	161.9	9.71429e+07
High	Master Protein	P38652	Phosphoglucomutase-1 OS=Rattus norvegicus OX=10116 GN=Pgm1 PE=1 SV=2	0	50.594	24	11	156	11	562	61.4	6.76	170.8	11	other metabolic processes;other biological processes	cytosol;cytoskeleton;other cell component	other molecular function	Pf02878, Pf02879, Pf02880			Pgm1	P38652	Neutrophil degranulation; Glycogen synthesis; Glycogen breakdown (glycogenolysis); Galactose catabolism		4	0	0.662	0.724	1.688	0.965	1.401	0.847	1.463	2.48	0.887718	0.408159	0.9364	0.991778	0.379531	0.98979	0.175484	0.814969	74.4	114.9	100.4	166.1	78.7	65.6	9.92773e+06
High	Master Protein	Q6P6T4	Echinoderm microtubule-associated protein-like 2 OS=Rattus norvegicus OX=10116 GN=Eml2 PE=1 SV=1	0	51.22	20	11	119	11	649	70.7	6.3	249.96	11	cell organization and biogenesis;other biological processes	cytoskeleton;other cell component	signal transduction activity or receptor binding;cytoskeletal activity;other molecular function	Pf00400, Pf03451	192360		Eml2	Q6P6T4; Q8VIM8; rno:192360			0	0	0.655	1.051	1.97	0.733	1.136	0.647	0.927	1.884	0.864423	0.998642	0.9364	0.786759	0.972411	0.941429	0.745685	0.911377	78.6	120.5	71.8	133.1	102	94	6.84671e+06
High	Master Protein	B1WC61	Complex I assembly factor ACAD9, mitochondrial OS=Rattus norvegicus OX=10116 GN=Acad9 PE=1 SV=1	0	37.741	20	11	118	11	625	68.8	7.69	76.74	11	cell organization and biogenesis;other metabolic processes	other membranes;mitochondrion;nucleus;other cell component	other molecular function	Pf00441, Pf02770, Pf02771	294973	ENSRNOG00000014178	Acad9	B1WC61; rno:294973	Complex I biogenesis		1	0	0.632	1.149	1.583	0.79	1.33	0.588	1.089	1.933	0.821742	0.902525	0.940873	0.869615	0.658119	0.739829	0.990158	0.911377	76.9	131.2	80	119	116.4	76.4	4.47419e+06
High	Master Protein	P62425	60S ribosomal protein L7a OS=Rattus norvegicus OX=10116 GN=Rpl7a PE=1 SV=2	0	51.065	38	11	256	11	266	30	10.61	373.06	11	other biological processes	other membranes;cytosol;translational apparatus;nucleus;other cell component	other molecular function	Pf01248	296596	ENSRNOG00000070974	Rpl7a	P11518; P62425; rno:296596			0	0	0.778	0.953	1.074	0.679	0.878	0.638	1.184	1.415	0.955052	0.999911	0.974413	0.59366	0.446498	0.941429	0.894572	0.968509	82	113.9	95.4	99.4	122.9	86.3	1.6882e+07
High	Master Protein	Q6AYH5	Dynactin subunit 2 OS=Rattus norvegicus OX=10116 GN=Dctn2 PE=1 SV=1	0	57.991	29	11	187	11	402	44.1	5.26	305.87	11	cell cycle OR cell proliferation;cell organization and biogenesis;transport;other biological processes	other membranes;cytoskeleton;other cell component	cytoskeletal activity;other molecular function	Pf04912	299850	ENSRNOG00000025481	Dctn2	Q6AYH5; rno:299850	HSP90 chaperone cycle for steroid hormone receptors (SHR) in the presence of ligand; COPI-mediated anterograde transport; Regulation of PLK1 Activity at G2/M Transition; COPI-independent Golgi-to-ER retrograde traffic; MHC class II antigen presentation; Loss of Nlp from mitotic centrosomes; Recruitment of mitotic centrosome proteins and complexes; Recruitment of NuMA to mitotic centrosomes; Ancho…		11	0	0.718	0.724	0.95	0.804	1.106	0.928	1.343	1.213	0.916297	0.521965	0.95208	0.888753	0.993974	0.987696	0.42604	0.985817	74.2	107.1	117.3	108	101.4	92	2.06908e+07
High	Master Protein	Q6IMF3	Keratin, type II cytoskeletal 1 OS=Rattus norvegicus OX=10116 GN=Krt1 PE=2 SV=1	0	45.688	11	11	266	8	625	64.8	7.87	285.11	11	cell organization and biogenesis;protein metabolism;other metabolic processes;stress response;other biological processes	plasma membrane;other membranes;cytoskeleton;other cell component	bone, tooth or skin structural activity;other molecular function	Pf00038, Pf16208, Pf16210	300250		Krt1	A1L113; Q63115; Q6IMF3; rno:300250	Neutrophil degranulation; Formation of the cornified envelope		3	0	1.938	1.087	0.376	1.356	1.5	1.974	0.899	0.345	0.0637501	0.942729	0.290832	0.49464	0.133803	0.105971	0.547657	0.0772154	135.1	97.2	122.7	45.6	65.3	134.2	2.57727e+08
High	Master Protein	Q641Y8	ATP-dependent RNA helicase DDX1 OS=Rattus norvegicus OX=10116 GN=Ddx1 PE=1 SV=1	0	51.577	16	11	218	11	740	82.4	7.23	230.94	11	cell organization and biogenesis;DNA metabolism;RNA metabolism OR transcription;other metabolic processes;stress response;other biological processes	cytosol;mitochondrion;nucleus;other cell component	nucleic acid binding activity;other molecular function	Pf00270, Pf00271, Pf00622	84474	ENSRNOG00000006652	Ddx1	Q641Y8; rno:84474		mRNA processing	1	0	0.775	1.255	1.418	0.893	1.112	0.726	0.932	1.363	0.949646	0.734571	0.965067	0.970074	0.990346	0.941429	0.755531	0.982171	101.9	126.7	68.2	116.2	108.3	78.7	8.76501e+06
High	Master Protein	P50878	60S ribosomal protein L4 OS=Rattus norvegicus OX=10116 GN=Rpl4 PE=1 SV=3	0	76.168	26	11	282	11	421	47.2	10.92	495.19	11	cell organization and biogenesis;protein metabolism;other metabolic processes;developmental processes;other biological processes	cytosol;cytoskeleton;ER/Golgi;translational apparatus;nucleus;other cell component	nucleic acid binding activity;other molecular function	Pf00573, Pf14374	64302		Rpl4	P50878; rno:64302	Nonsense Mediated Decay (NMD) independent of the Exon Junction Complex (EJC); Nonsense Mediated Decay (NMD) enhanced by the Exon Junction Complex (EJC); L13a-mediated translational silencing of Ceruloplasmin expression; Formation of a pool of free 40S subunits; GTP hydrolysis and joining of the 60S ribosomal subunit; SRP-dependent cotranslational protein targeting to membrane; Major pathway of rR…	TNF-alpha NF-kB signaling pathway	8	0	0.735	1.164	1.549	0.827	1.192	0.677	0.974	1.463	0.926344	0.868481	0.940873	0.904489	0.893653	0.941429	0.852579	0.958996	106	95.4	87	98.6	107.4	105.6	3.51369e+07
High	Master Protein	O55096	Dipeptidyl peptidase 3 OS=Rattus norvegicus OX=10116 GN=Dpp3 PE=1 SV=2	0	48.676	17	11	185	11	738	83	5.22	251.84	11	protein metabolism;other metabolic processes	cytosol;other cell component	other molecular function	Pf03571	114591	ENSRNOG00000031485	Dpp3	O55096; Q32Q87; rno:114591			0	0	0.721	1.328	1.751	0.747	1.108	0.636	0.976	1.748	0.919674	0.55589	0.9364	0.794527	0.992824	0.941429	0.860045	0.911377	126	113.7	87.8	95.1	84.7	92.7	7.09217e+07
High	Master Protein	Q9Z1I6	Rho guanine nucleotide exchange factor 1 OS=Rattus norvegicus OX=10116 GN=Arhgef1 PE=2 SV=1	0	57.723	17	11	103	11	919	102.5	5.45	155.29	11	cell organization and biogenesis;signal transduction	other membranes;other cell component	signal transduction activity or receptor binding;enzyme regulator activity	Pf00621, Pf09128, Pf17838			Arhgef1	Q9Z1I6	RHOA GTPase cycle; RHOB GTPase cycle; RHOC GTPase cycle; NRAGE signals death through JNK; G alpha (12/13) signalling events		5	0	0.631	1.356	2.282	1.037	1.152	0.623	1.034	1.829	0.820335	0.427189	0.914917	0.939465	0.957674	0.891217	0.98045	0.911377	61.5	139.5	59.4	157.6	117.9	64.1	2.42438e+06
High	Master Protein	P05426	60S ribosomal protein L7 OS=Rattus norvegicus OX=10116 GN=Rpl7 PE=1 SV=2	0	51.172	32	11	314	11	260	30.3	10.87	297.75	11	RNA metabolism OR transcription;other metabolic processes;developmental processes;other biological processes	cytosol;cytoskeleton;translational apparatus;other cell component	nucleic acid binding activity;other molecular function	Pf00327, Pf08079			Rpl7	P05426	Nonsense Mediated Decay (NMD) independent of the Exon Junction Complex (EJC); Nonsense Mediated Decay (NMD) enhanced by the Exon Junction Complex (EJC); L13a-mediated translational silencing of Ceruloplasmin expression; Formation of a pool of free 40S subunits; GTP hydrolysis and joining of the 60S ribosomal subunit; SRP-dependent cotranslational protein targeting to membrane; Major pathway of rR…		7	0	0.695	0.863	1.058	0.729	0.923	0.652	1.21	1.383	0.905091	0.907093	0.970682	0.761322	0.664264	0.941429	0.83605	0.973623	80.9	122.9	92.9	109.2	121.9	72.2	1.67347e+07
High	Master Protein	O09175	Aminopeptidase B OS=Rattus norvegicus OX=10116 GN=Rnpep PE=1 SV=2	0	44.486	21	11	162	11	650	72.6	5.67	118.22	11	protein metabolism;other metabolic processes;developmental processes;other biological processes	non-structural extracellular;plasma membrane;other membranes;ER/Golgi;other cell component	other molecular function	Pf01433, Pf09127, Pf17900	81761		Rnpep	O09175; P97530; rno:81761			0	0	0.734	1.19	1.516	0.92	1.209	0.704	1.075	1.77	0.926344	0.860646	0.940873	0.995187	0.880521	0.941429	0.996764	0.911377	94.5	124.3	75.6	125.6	107.7	72.2	1.16433e+07
High	Master Protein	P50393	Cytosolic phospholipase A2 OS=Rattus norvegicus OX=10116 GN=Pla2g4a PE=1 SV=1	0	40.552	16	11	96	11	752	85.7	5.35	146.3	11	other metabolic processes;stress response;transport;developmental processes;other biological processes	other membranes;cytosol;ER/Golgi;nucleus;other cell component	other molecular function	Pf00168, Pf01735			Pla2g4a	P50393	COPI-independent Golgi-to-ER retrograde traffic; Platelet sensitization by LDL; Acyl chain remodelling of PS; Synthesis of PA; Acyl chain remodelling of PC; Acyl chain remodelling of PE; Acyl chain remodelling of PI; Acyl chain remodelling of PG; Hydrolysis of LPC; Acyl chain remodeling of CL; Arachidonic acid metabolism; ADP signalling through P2Y purinoceptor 1; phospho-PLA2 pathway		13	0	0.701	1.01	1.285	0.822	1.159	0.721	1.108	1.463	0.904127	0.999911	0.98424	0.90111	0.950092	0.941429	0.98045	0.953834	96.3	137.6	70.6	109.2	102.9	83.3	1.06135e+07
High	Master Protein	Q5XIG8	Serine-threonine kinase receptor-associated protein OS=Rattus norvegicus OX=10116 GN=Strap PE=1 SV=1	0	53.776	38	11	137	11	350	38.4	5.12	120.29	11	cell organization and biogenesis;RNA metabolism OR transcription;other metabolic processes;developmental processes;other biological processes	cytosol;nucleus;other cell component	signal transduction activity or receptor binding;enzyme regulator activity;nucleic acid binding activity;other molecular function	Pf00400	297699	ENSRNOG00000007134	Strap	Q5XIG8; rno:297699	Downregulation of TGF-beta receptor signaling		1	0	1.061	1.192	1.066	1.14	1.104	0.995	0.968	0.962	0.905091	0.838841	0.970682	0.869615	0.999527	0.958427	0.836532	0.911377	113	102.1	89.1	90.9	94.9	109.9	2.00727e+07
High	Master Protein	Q62902	Protein ERGIC-53 OS=Rattus norvegicus OX=10116 GN=Lman1 PE=1 SV=1	0	85.396	26	11	216	11	517	57.9	6.34	399.97	11	cell organization and biogenesis;transport;other biological processes	other membranes;cytoskeleton;ER/Golgi;other cell component	other molecular function	Pf03388	116666		Lman1	Q62902; rno:116666	RHOA GTPase cycle; RHOC GTPase cycle; COPII-mediated vesicle transport; RHOD GTPase cycle; RAC2 GTPase cycle; RAC3 GTPase cycle; Cargo concentration in the ER; RHOG GTPase cycle		8	0	0.658	0.989	1.576	0.766	1.166	0.718	1.106	1.768	0.868659	0.999911	0.940873	0.846962	0.9341	0.941429	0.987838	0.911377	84.9	120.8	76.5	131.3	106.8	79.7	3.91519e+07
High	Master Protein	Q9JJ19	Na(+)/H(+) exchange regulatory cofactor NHE-RF1 OS=Rattus norvegicus OX=10116 GN=Slc9a3r1 PE=1 SV=3	0	45.247	38	11	126	11	356	38.8	6	103.42	11	cell-cell signaling;cell organization and biogenesis;transport;developmental processes;signal transduction;other biological processes	non-structural extracellular;plasma membrane;other membranes;cytoskeleton;other cell component	signal transduction activity or receptor binding;cytoskeletal activity;other molecular function	Pf00595, Pf09007	59114	ENSRNOG00000003232	Nherf1	Q9JJ19; rno:59114		Interactions between CFTR and other ion channels; Intracellular trafficking of CFTR; CFTR activity in the plasma membrane; Proximal tubule transporters	4	0	1.101	0.972	0.726	1.127	1.007	1.163	0.992	0.721	0.886226	0.999911	0.9364	0.869615	0.883819	0.941429	0.90337	0.89536	102.2	103.8	88.5	83.5	92.3	129.8	3.13094e+07
High	Master Protein	Q9R085	Ubiquitin carboxyl-terminal hydrolase 15 OS=Rattus norvegicus OX=10116 GN=Usp15 PE=1 SV=1	0	36.177	12	11	87	11	952	109.2	5.14	59.47	11	cell organization and biogenesis;protein metabolism;RNA metabolism OR transcription;other metabolic processes;signal transduction;other biological processes	cytosol;mitochondrion;nucleus;other cell component	signal transduction activity or receptor binding;enzyme regulator activity;other molecular function	Pf00443, Pf06337, Pf14533, Pf14836	171329		Usp15	E9PSP9; Q9R085; rno:171329	Ub-specific processing proteases		1	0	0.718	1.088	1.693	0.83	1.137	0.757	0.95	1.593	0.926344	0.955	0.9364	0.916421	0.983305	0.941429	0.872594	0.927083	79.3	122.4	81.1	122.1	113.8	81.3	2.55493e+06
High	Master Protein	P85845	Fascin OS=Rattus norvegicus OX=10116 GN=Fscn1 PE=1 SV=2	0	53.604	25	11	219	11	493	54.5	6.74	215.12	11	cell organization and biogenesis;developmental processes;other biological processes	plasma membrane;other membranes;cytosol;cytoskeleton;other cell component	cytoskeletal activity;other molecular function	Pf06268	683788		Fscn1	B5DEI1; P85845; rno:683788			0	0	0.687	1.165	1.839	0.787	1.191	0.699	0.996	1.566	0.90159	0.868481	0.9364	0.869615	0.895057	0.941429	0.918336	0.941276	100.7	119.8	63	117.6	107.6	91.3	2.22744e+07
High	Master Protein	P08592	Amyloid-beta precursor protein OS=Rattus norvegicus OX=10116 GN=App PE=1 SV=2	0	57.27	17	11	207	10	770	86.6	4.81	283.92	11	cell adhesion;cell cycle OR cell proliferation;cell organization and biogenesis;protein metabolism;RNA metabolism OR transcription;other metabolic processes;stress response;transport;developmental processes;signal transduction;other biological processes	non-structural extracellular;plasma membrane;other membranes;cytoskeleton;ER/Golgi;nucleus;other cytoplasmic organelle;other cell component	signal transduction activity or receptor binding;enzyme regulator activity;nucleic acid binding activity;other molecular function	Pf00014, Pf02177, Pf03494, Pf10515, Pf12924, Pf12925	54226		App	P08592; Q547B7; rno:54226	Advanced glycosylation endproduct receptor signaling; Regulation of Insulin-like Growth Factor (IGF) transport and uptake by Insulin-like Growth Factor Binding Proteins (IGFBPs); Platelet degranulation ; Post-translational protein phosphorylation; ECM proteoglycans; Lysosome Vesicle Biogenesis; G alpha (q) signalling events; G alpha (i) signalling events; TAK1-dependent IKK and NF-kappa-B activat…		12	0	1.048	1.316	0.867	1.248	1.219	1.083	0.84	0.776	0.910705	0.583061	0.940873	0.721254	0.867553	0.941429	0.293574	0.903702	116.9	117.3	79.8	80.2	98.5	107.4	4.12344e+07
High	Master Protein	Q5XFX0	Transgelin-2 OS=Rattus norvegicus OX=10116 GN=Tagln2 PE=1 SV=1	0	73.447	64	11	541	11	199	22.4	8.25	1052.54	11	cell organization and biogenesis;other biological processes	cytoskeleton	cytoskeletal activity	Pf00307, Pf00402	304983	ENSRNOG00000008301	Tagln2	Q5XFX0; rno:304983	Platelet degranulation		1	0	1.105	0.706	0.591	1.036	0.826	1.065	1.27	0.796	0.88236	0.432245	0.907843	0.939465	0.205633	0.943615	0.651335	0.903702	98.5	89.1	129.1	88.4	91.3	103.6	5.41943e+08
High	Master Protein	P49134	Integrin beta-1 OS=Rattus norvegicus OX=10116 GN=Itgb1 PE=2 SV=1	0	41.708	14	11	270	11	799	88.4	6.07	439.53	11	cell adhesion;cell cycle OR cell proliferation;cell organization and biogenesis;stress response;transport;developmental processes;signal transduction;other biological processes	extracellular matrix;plasma membrane;other membranes;other cytoplasmic organelle;other cell component	signal transduction activity or receptor binding;cytoskeletal activity;other molecular function	Pf00362, Pf07965, Pf07974, Pf08725, Pf17205, Pf18372	24511		Itgb1	A2RRT8; P49134; rno:24511	Syndecan interactions; GPER1 signaling; Cell surface interactions at the vascular wall; Immunoregulatory interactions between a Lymphoid and a non-Lymphoid cell; RAC1 GTPase cycle; RAC2 GTPase cycle; RAC3 GTPase cycle; Integrin cell surface interactions; RHOG GTPase cycle; Molecules associated with elastic fibres; TGF-beta receptor signaling activates SMADs; ECM proteoglycans; Signal transduction…	Focal adhesion; Integrin-mediated cell adhesion; Hepatocyte growth factor receptor signaling	22	0	1.073	0.762	0.676	1.214	1.179	1.272	1.208	0.781	0.902699	0.66412	0.9364	0.777814	0.910674	0.941429	0.836532	0.903702	96.7	97.5	129.8	88.4	82.9	104.7	1.96719e+08
High	Master Protein	P09456	cAMP-dependent protein kinase type I-alpha regulatory subunit OS=Rattus norvegicus OX=10116 GN=Prkar1a PE=1 SV=2	0	52.127	30	11	191	11	381	43.1	5.35	277.07	11	cell cycle OR cell proliferation;cell organization and biogenesis;developmental processes;signal transduction;other biological processes	plasma membrane;other membranes;cytosol;cytoskeleton;other cytoplasmic organelle;other cell component	enzyme regulator activity;other molecular function	Pf00027, Pf02197	25725		Prkar1a	P09456; rno:25725	Hedgehog 'off' state; Factors involved in megakaryocyte development and platelet production; GPER1 signaling; Vasopressin regulates renal water homeostasis via Aquaporins; PKA activation; DARPP-32 events; PKA activation in glucagon signalling; CREB1 phosphorylation through the activation of Adenylate Cyclase	G protein signaling pathways	9	0	0.801	1.076	1.395	0.996	1.297	0.831	1.173	1.586	0.965995	0.950335	0.965067	0.970074	0.703345	0.970381	0.918336	0.941276	89.3	124.3	80.5	122.1	92	91.8	2.35745e+07
High	Master Protein	P62632	Elongation factor 1-alpha 2 OS=Rattus norvegicus OX=10116 GN=Eef1a2 PE=1 SV=1	0	83.083	29	11	2267	1	463	50.4	9.03	5672.15	11	protein metabolism;other metabolic processes;other biological processes	other cell component	nucleic acid binding activity;other molecular function	Pf00009, Pf03143, Pf03144	24799		Eef1a2	P27706; P62632; rno:24799		Translation factors	1	0	0.857	1.092	1.685	0.969	1.13	0.814	1.089	1.836	0.992464	0.951475	0.9364	0.980465	0.979221	0.972025	0.994983	0.911377	92.3	107.7	84.6	142.5	95.3	77.6	1.2924e+07
High	Master Protein	Q99N27	Sorting nexin-1 OS=Rattus norvegicus OX=10116 GN=Snx1 PE=1 SV=1	0	46.164	25	11	110	11	522	59	5.22	142.51	11	cell organization and biogenesis;transport;developmental processes;other biological processes	other membranes;cytosol;ER/Golgi;other cytoplasmic organelle;other cell component	signal transduction activity or receptor binding;other molecular function	Pf00787, Pf03700, Pf09325	84471		Snx1	Q56A25; Q99N27; rno:84471			0	0	0.768	0.955	1.325	0.84	1.103	0.759	1.268	1.596	0.953025	0.971586	0.970467	0.939133	0.999527	0.951092	0.68256	0.927083	89.9	116	84	127.2	101.3	81.5	9.76924e+06
High	Master Protein	Q794F9	4F2 cell-surface antigen heavy chain OS=Rattus norvegicus OX=10116 GN=Slc3a2 PE=1 SV=1	0	50.805	22	11	300	11	527	58	5.33	450.19	11	other metabolic processes;stress response;transport;other biological processes	plasma membrane;other membranes;other cytoplasmic organelle;other cell component	transporter activity;nucleic acid binding activity	Pf00128, Pf16028	50567		Slc3a2	Q794F9; rno:50567	Amino acid transport across the plasma membrane; Tryptophan catabolism		2	0	0.59	1.083	1.363	0.866	1.32	0.635	1.224	1.886	0.768067	0.944486	0.968119	0.94148	0.635482	0.941429	0.80218	0.911377	72.5	149.6	83.9	119.4	112.9	61.8	2.90285e+07
High	Master Protein	P24155	Thimet oligopeptidase OS=Rattus norvegicus OX=10116 GN=Thop1 PE=1 SV=4	0	57.892	18	11	154	11	687	78.3	5.94	232.7	11	protein metabolism;other metabolic processes;signal transduction	mitochondrion	other molecular function	Pf01432	64517	ENSRNOG00000019924	Thop1	P24155; Q66HS4; rno:64517	Antigen processing: Ubiquitination & Proteasome degradation		1	0	0.698	1.175	1.732	0.85	1.244	0.677	1.07	1.817	0.910705	0.871152	0.9364	0.939465	0.828376	0.941429	0.996764	0.911377	69.8	118.8	104.2	114.3	103.9	88.9	1.00218e+07
High	Master Protein	P52873	Pyruvate carboxylase, mitochondrial OS=Rattus norvegicus OX=10116 GN=Pc PE=1 SV=2	0	39.534	11	11	62	11	1178	129.7	6.81	69.01	11	other metabolic processes;other biological processes	mitochondrion;other cell component	other molecular function	Pf00289, Pf00364, Pf00682, Pf02436, Pf02785, Pf02786	25104		Pc	P52873; Q5RKM0; Q64555; rno:25104	Gluconeogenesis; Biotin transport and metabolism	TCA cycle; Hexoses metabolism in proximal tubules; Fatty acid biosynthesis	5	0	0.61	1.274	1.065	0.721	1.122	0.608	0.861	1.763	0.819167	0.670828	0.981338	0.767299	0.979221	0.884685	0.605106	0.911377	77.2	131.4	59.9	145.1	128.4	58	2.77023e+06
High	Master Protein	Q6AYD3	Proliferation-associated protein 2G4 OS=Rattus norvegicus OX=10116 GN=Pa2g4 PE=1 SV=1	0	38.717	32	11	220	11	394	43.6	6.86	232.02	11	RNA metabolism OR transcription;other metabolic processes;other biological processes	nucleus;other cell component	nucleic acid binding activity;other molecular function	Pf00557	288778	ENSRNOG00000004904	Pa2g4	Q6AYD3; rno:288778	Neutrophil degranulation		1	0	0.943	1.093	0.981	0.936	0.999	0.809	1.086	1.074	0.956866	0.937258	0.965067	0.995187	0.870852	0.958427	0.996764	0.945182	101.9	108.4	88.6	104.9	108.6	87.5	2.1363e+07
High	Master Protein	P15943	Amyloid beta precursor like protein 2 OS=Rattus norvegicus OX=10116 GN=Aplp2 PE=1 SV=2	0	49.291	15	11	171	10	765	86.8	4.77	139.39	11	cell organization and biogenesis;other metabolic processes;developmental processes;other biological processes	other membranes;nucleus;other cell component	enzyme regulator activity;other molecular function	Pf00014, Pf02177, Pf10515, Pf12924, Pf12925			Aplp2	P15943	Platelet degranulation ; Regulation of Insulin-like Growth Factor (IGF) transport and uptake by Insulin-like Growth Factor Binding Proteins (IGFBPs); Post-translational protein phosphorylation		3	1	1.056	1.07	0.719	1.174	1.17	1.159	0.905	0.727	0.905091	0.951475	0.9364	0.838262	0.934514	0.941429	0.578989	0.875846	108.8	105.2	97.7	88.3	93.2	106.8	3.08221e+07
High	Master Protein	Q80X08	WASH complex subunit 2 OS=Rattus norvegicus OX=10116 GN=Washc2 PE=1 SV=1	0	42.745	11	11	65	11	1328	145.1	4.77	40.96	11	cell organization and biogenesis;transport;other biological processes	plasma membrane;other membranes;cytosol;other cytoplasmic organelle;other cell component	other molecular function	Pf15255	297530		Washc2	Q80X08; rno:297530			0	0	0.796	0.878	1.164	0.833	1.063	0.856	1.129	1.412	0.981691	0.869302	0.991493	0.928945	0.967204	0.986613	0.966494	0.968509	79.1	118.4	86.8	123	106.1	86.6	2.93371e+06
High	Master Protein	Q63716	Peroxiredoxin-1 OS=Rattus norvegicus OX=10116 GN=Prdx1 PE=1 SV=1	0	46.126	60	11	439	9	199	22.1	8.13	744.67	11	cell cycle OR cell proliferation;other metabolic processes;stress response;other biological processes	cytosol;mitochondrion;nucleus;other cytoplasmic organelle;other cell component	other molecular function	Pf00578, Pf10417	117254	ENSRNOG00000017194	Prdx1	Q63716; rno:117254	TP53 Regulates Metabolic Genes; Detoxification of Reactive Oxygen Species; NFE2L2 regulating anti-oxidant/detoxification enzymes		3	2	1.155	0.848	0.682	1.126	0.988	1.059	1.23	0.858	0.857134	0.879041	0.9364	0.869615	0.861587	0.94435	0.77957	0.911377	95.9	97.3	120.1	88.7	99	98.9	5.95836e+08
High	Master Protein	P81795	Eukaryotic translation initiation factor 2 subunit 3, X-linked OS=Rattus norvegicus OX=10116 GN=Eif2s3 PE=1 SV=2	0	73.018	27	11	175	11	472	51	8.4	309.67	11	cell organization and biogenesis;protein metabolism;other metabolic processes	other cell component	nucleic acid binding activity;other molecular function	Pf00009, Pf03144, Pf09173	299027	ENSRNOG00000060793	Eif2s3	B0BN96; B2RYH8; P81795; Q5BJX8; rno:299027	L13a-mediated translational silencing of Ceruloplasmin expression; Translation initiation complex formation; Formation of the ternary complex, and subsequently, the 43S complex; Ribosomal scanning and start codon recognition; GTP hydrolysis and joining of the 60S ribosomal subunit; ABC-family proteins mediated transport; PERK regulates gene expression; Recycling of eIF2:GDP	Translation factors	9	0	0.682	1.055	2.047	0.698	1.121	0.67	0.958	1.806	0.904127	0.997165	0.934972	0.690502	0.986928	0.941429	0.852579	0.911377	75.7	128	59.4	152.7	110.3	73.9	3.71533e+06
High	Master Protein	P26284	Pyruvate dehydrogenase E1 component subunit alpha, somatic form, mitochondrial OS=Rattus norvegicus OX=10116 GN=Pdha1 PE=1 SV=2	0	34.057	26	11	135	11	390	43.2	8.19	167.88	11	other metabolic processes	mitochondrion;other cell component	other molecular function	Pf00676			Pdha1	P26284	Signaling by Retinoic Acid; Glyoxylate metabolism and glycine degradation; Regulation of pyruvate dehydrogenase (PDH) complex		4	0	0.64	1.285	1.802	0.85	1.165	0.67	1.04	1.783	0.857134	0.646271	0.9364	0.939133	0.934514	0.941429	0.979951	0.911377	91.2	131	68.9	129.4	107.2	72.2	1.74916e+07
High	Master Protein	P62193	26S proteasome regulatory subunit 4 OS=Rattus norvegicus OX=10116 GN=Psmc1 PE=1 SV=1	0	43.589	24	11	104	9	440	49.2	6.21	149.05	11	protein metabolism;other metabolic processes;other biological processes	other membranes;cytosol;nucleus;other cell component	other molecular function	Pf00004, Pf16450, Pf17862	117263		Psmc1	P49014; P62193; Q03527; Q96AZ3; rno:117263	ABC-family proteins mediated transport; Separation of Sister Chromatids; Regulation of RAS by GAPs; Autodegradation of the E3 ubiquitin ligase COP1; Neddylation; Activation of NF-kappaB in B cells; Oxygen-dependent proline hydroxylation of Hypoxia-inducible Factor Alpha; Cross-presentation of soluble exogenous antigens (endosomes); Autodegradation of Cdh1 by Cdh1:APC/C; SCF-beta-TrCP mediated deg…	TNF-alpha NF-kB signaling pathway	46	0	0.567	1.254	2.263	0.654	1.143	0.566	0.995	2.063	0.653726	0.721085	0.899121	0.509841	0.961056	0.750305	0.937418	0.903702	71.3	126.4	68.9	142.6	124	66.8	3.40858e+06
High	Master Protein	Q99MZ8	LIM and SH3 domain protein 1 OS=Rattus norvegicus OX=10116 GN=Lasp1 PE=1 SV=1	0	56.248	49	11	318	11	263	30	7.05	432.69	11	transport	cytoskeleton;other cell component	transporter activity;cytoskeletal activity;other molecular function	Pf00412, Pf00880, Pf14604	29278	ENSRNOG00000004132	Lasp1	Q499R9; Q99MZ8; rno:29278			0	0	0.992	0.588	0.417	0.948	0.961	1.01	1.471	0.642	0.926997	0.0655075	0.429015	0.999837	0.803756	0.958427	0.13252	0.796071	92.5	93.1	153.9	59.9	98.9	101.7	6.58003e+07
High	Master Protein	Q5BJK8	Golgi integral membrane protein 4 OS=Rattus norvegicus OX=10116 GN=Golim4 PE=1 SV=2	0	49.891	22	11	96	11	653	76.6	4.86	89.67	11		other membranes;ER/Golgi;other cytoplasmic organelle			310526	ENSRNOG00000024213	Golim4	Q5BJK8			0	0	1.141	0.853	0.746	1.173	0.967	1.062	1.078	0.794	0.859042	0.891431	0.9364	0.838518	0.81959	0.943615	0.996764	0.903702	113.7	106.4	81.3	72.2	103.4	123.1	5.39376e+07
High	Master Protein	P15650	Long-chain specific acyl-CoA dehydrogenase, mitochondrial OS=Rattus norvegicus OX=10116 GN=Acadl PE=1 SV=1	0	59.052	28	11	127	11	430	47.8	7.74	191.49	11	other metabolic processes;stress response;other biological processes	other membranes;mitochondrion;other cell component	other molecular function	Pf00441, Pf02770, Pf02771	25287	ENSRNOG00000012966	Acadl	P15650; rno:25287	Beta oxidation of lauroyl-CoA to decanoyl-CoA-CoA; Beta oxidation of myristoyl-CoA to lauroyl-CoA	Beta-oxidation meta-pathway; Beta-oxidation of unsaturated fatty acids	4	0	0.748	0.988	1.434	0.927	1.376	0.732	1.299	1.83	0.928745	0.999911	0.955305	0.995187	0.443225	0.941429	0.569128	0.911377	76.7	133.7	87.8	155.4	87.5	58.9	6.99996e+06
High	Master Protein	P35465	Serine/threonine-protein kinase PAK 1 OS=Rattus norvegicus OX=10116 GN=Pak1 PE=1 SV=3	0	49.453	25	11	133	10	544	60.5	5.86	135.8	11	cell-cell signaling;cell organization and biogenesis;protein metabolism;other metabolic processes;stress response;transport;developmental processes;signal transduction;other biological processes	plasma membrane;other membranes;cytosol;cytoskeleton;nucleus;other cell component	cytoskeletal activity;kinase activity;other molecular function	Pf00069, Pf00786	29431	ENSRNOG00000029784	Pak1	P35465; Q62934; rno:29431	G beta:gamma signalling through CDC42; RAC1 GTPase cycle; RHOU GTPase cycle; RHOV GTPase cycle; Ephrin signaling; RHOQ GTPase cycle; Generation of second messenger molecules; FCERI mediated MAPK activation; Smooth Muscle Contraction; MAPK6/MAPK4 signaling; Regulation of actin dynamics for phagocytic cup formation; RAC2 GTPase cycle; RAC3 GTPase cycle; Signal transduction by L1; EPHB-mediated forw…	Focal adhesion; IL-3 signaling pathway; Regulation of actin cytoskeleton; MAPK signaling pathway; Integrin-mediated cell adhesion; Hepatocyte growth factor receptor signaling	28	0	0.794	1.068	1.305	0.939	1.141	0.701	1.052	1.573	0.963995	0.952545	0.970682	0.997936	0.960794	0.941429	0.985818	0.941276	99.7	102.1	82.3	102.4	125.1	88.4	1.14392e+07
High	Master Protein	Q9EQS0	Transaldolase OS=Rattus norvegicus OX=10116 GN=Taldo1 PE=1 SV=2	0	39.546	29	11	217	11	337	37.4	7.03	219.36	11	other metabolic processes	cytosol;nucleus;other cell component	other molecular function	Pf00923	83688	ENSRNOG00000018367	Taldo1	Q6PCV1; Q9EQS0; rno:83688	Pentose phosphate pathway; Insulin effects increased synthesis of Xylulose-5-Phosphate	Pentose phosphate pathway	3	0	0.868	0.967	0.995	0.987	1.161	0.925	1.097	1.026	0.992464	0.999911	0.965067	0.976302	0.938229	0.989925	0.993305	0.941276	101.5	107.7	103.3	94.2	96.8	96.3	5.73327e+07
High	Master Protein	P63086	Mitogen-activated protein kinase 1 OS=Rattus norvegicus OX=10116 GN=Mapk1 PE=1 SV=3	0	63.708	30	11	254	9	358	41.2	6.98	366.67	11	cell cycle OR cell proliferation;protein metabolism;other metabolic processes;stress response;transport;developmental processes;signal transduction;other biological processes	plasma membrane;other membranes;cytosol;cytoskeleton;mitochondrion;ER/Golgi;nucleus;other cytoplasmic organelle;other cell component	nucleic acid binding activity;kinase activity;other molecular function	Pf00069	116590	ENSRNOG00000001849	Mapk1	P27703; P63086; rno:116590	Thrombin signalling through proteinase activated receptors (PARs); Neutrophil degranulation; Signal attenuation; FCERI mediated MAPK activation; Recycling pathway of L1; Regulation of actin dynamics for phagocytic cup formation; Signal transduction by L1; RHO GTPases Activate WASPs and WAVEs; PI5P, PP2A and IER3 Regulate PI3K/AKT Signaling; Oxidative Stress Induced Senescence; Oncogene Induced Se…	EBV LMP1 signaling; Estrogen signaling; Hypothetical network for drug addiction; EPO receptor signaling; ErbB signaling pathway; Toll-like receptor signaling pathway; S1P receptor signal transduction; Kit receptor signaling pathway; TNF-alpha and mucus production in lung epythelium; Focal adhesion; VEGFR-3 signaling; VEGF-receptor signal transduction; Genetic alterations of lung cancer; Brain der…	71	0	0.707	1.058	1.591	0.893	1.27	0.701	1.2	1.972	0.910705	0.965115	0.940873	0.966946	0.768148	0.941429	0.859512	0.911377	84.1	129	84.4	133.4	99.4	69.7	2.39876e+07
High	Master Protein	Q63570	26S proteasome regulatory subunit 6B OS=Rattus norvegicus OX=10116 GN=Psmc4 PE=1 SV=1	0	42.207	24	11	116	10	418	47.4	5.21	80.49	11	protein metabolism;other metabolic processes;developmental processes;other biological processes	cytosol;nucleus;other cell component	other molecular function	Pf00004, Pf16450, Pf17862	117262	ENSRNOG00000018994	Psmc4	Q63570; rno:117262	Ub-specific processing proteases; Degradation of beta-catenin by the destruction complex; Separation of Sister Chromatids; ABC-family proteins mediated transport; Hedgehog ligand biogenesis; The role of GTSE1 in G2/M progression after G2 checkpoint; Antigen processing: Ubiquitination & Proteasome degradation; Regulation of RAS by GAPs; Autodegradation of the E3 ubiquitin ligase COP1; Neddylation;…	Proteasome degradation	45	0	0.465	1.095	1.688	0.746	1.297	0.621	1.117	2.116	0.225292	0.951475	0.9364	0.785323	0.737605	0.868007	0.970384	0.89647	74.7	145.2	72.2	147.8	109.6	50.6	2.34735e+06
High	Master Protein	P0C219	Sarcolemmal membrane-associated protein OS=Rattus norvegicus OX=10116 GN=Slmap PE=1 SV=1	0	41.19	12	11	222	11	858	98.2	5.22	197.1	11	other biological processes	plasma membrane;other membranes;cytoskeleton;other cell component	other molecular function	Pf00498			Slmap	P0C219			0	0	1.271	0.724	0.62	1.134	0.932	1.124	1.373	0.834	0.74656	0.524366	0.9274	0.869615	0.707105	0.941429	0.346242	0.911377	101.1	91.3	112.4	104.5	94.5	96.2	5.92184e+07
High	Master Protein	P52296	Importin subunit beta-1 OS=Rattus norvegicus OX=10116 GN=Kpnb1 PE=1 SV=1	0	64.169	13	11	267	11	875	97.1	4.77	378.98	11	cell cycle OR cell proliferation;cell organization and biogenesis;transport;signal transduction;other biological processes	ER/Golgi;nucleus;other cell component	cytoskeletal activity;other molecular function	Pf03810, Pf13513	24917		Kpnb1	P52296; rno:24917	Neutrophil degranulation; Initiation of Nuclear Envelope (NE) Reformation; Interferon alpha/beta signaling; Assembly of the ORC complex at the origin of replication; Apoptosis induced DNA fragmentation; Regulation of cholesterol biosynthesis by SREBP (SREBF)		6	0	1.03	0.879	0.781	1.144	1.093	0.993	1.316	0.934	0.916085	0.927466	0.9364	0.865866	0.99515	0.960159	0.506565	0.911377	105.7	92.5	103.2	118.7	82.5	97.5	8.56318e+07
High	Master Protein	P07861	Neprilysin OS=Rattus norvegicus OX=10116 GN=Mme PE=1 SV=2	0	53.343	15	11	158	11	750	85.7	6.01	205.29	11	protein metabolism;other metabolic processes;developmental processes;other biological processes	plasma membrane;other membranes;ER/Golgi;other cytoplasmic organelle;other cell component	other molecular function	Pf01431, Pf05649	24590	ENSRNOG00000009514	Mme	P07861; rno:24590	Neutrophil degranulation; Metabolism of Angiotensinogen to Angiotensins; Physiological factors		3	0	0.875	0.983	1.126	1.081	1.198	0.866	1.206	1.238	0.983045	0.999911	0.99712	0.895186	0.893466	0.994196	0.836532	0.991013	91.2	107.1	102.2	118.9	96.3	84.3	1.92747e+07
High	Master Protein	Q68FS2	COP9 signalosome complex subunit 4 OS=Rattus norvegicus OX=10116 GN=Cops4 PE=1 SV=1	0	45.276	30	11	108	11	406	46.3	5.85	98.49	11	protein metabolism;other metabolic processes	ER/Golgi;nucleus;other cell component		Pf01399, Pf18420	360915		Cops4	Q68FS2; rno:360915	Neddylation; RHOBTB1 GTPase cycle; Cargo recognition for clathrin-mediated endocytosis; Formation of TC-NER Pre-Incision Complex; DNA Damage Recognition in GG-NER		5	0	0.929	0.843	0.735	0.953	1.037	1.012	1.153	0.902	0.955566	0.846578	0.9364	0.994997	0.9341	0.954851	0.930208	0.911377	79.4	119.9	108.3	84.8	99.2	108.4	1.63193e+07
High	Master Protein	P11497	Acetyl-CoA carboxylase 1 OS=Rattus norvegicus OX=10116 GN=Acaca PE=1 SV=1	0	33.101	5	11	52	11	2345	265	6.39	52.85	11	cell organization and biogenesis;protein metabolism;other metabolic processes;other biological processes	cytosol;mitochondrion	other molecular function	Pf00289, Pf00364, Pf01039, Pf02785, Pf02786, Pf08326	60581		Acaca	A1EC79; P11497; P97902; rno:60581	Fatty acyl-CoA biosynthesis; Carnitine metabolism; ChREBP activates metabolic gene expression; Biotin transport and metabolism		4	0	0.693	1.14	1.487	0.789	1.127	0.709	0.891	1.104	0.916297	0.907093	0.940873	0.888338	0.988388	0.941429	0.623125	0.967423	82.3	107.1	80.2	128	99.7	102.6	2.59224e+06
High	Master Protein	P47727	Carbonyl reductase [NADPH] 1 OS=Rattus norvegicus OX=10116 GN=Cbr1 PE=1 SV=2	0	52.513	47	11	191	11	277	30.6	8.06	224.2	11	other metabolic processes;developmental processes;other biological processes	plasma membrane;other membranes;nucleus;other cell component	other molecular function	Pf00106	29224		Cbr1	O08558; P47727; Q3KR58; rno:29224	Synthesis of Prostaglandins (PG) and Thromboxanes (TX)		1	0	1.14	0.904	0.748	1.127	0.944	1.04	1.163	0.869	0.859042	0.948461	0.9364	0.869615	0.748958	0.954349	0.927572	0.911377	106.3	86.7	124	78.2	91.1	113.8	8.59333e+07
High	Master Protein	Q9ER24	Ataxin-10 OS=Rattus norvegicus OX=10116 GN=Atxn10 PE=1 SV=1	0	42.297	24	11	161	11	475	53.7	5.15	218.46	11	cell organization and biogenesis;developmental processes	cytosol;other cell component	other molecular function	Pf09759	170821		Atxn10	Q9ER24; rno:170821			0	0	0.822	0.949	1.072	0.859	1.042	0.949	0.949	1.046	0.981691	0.998642	0.9741	0.939465	0.942234	0.982129	0.775789	0.943899	96.6	101.4	89.8	100	109.3	102.9	2.81292e+07
High	Master Protein	P55260	Annexin A4 OS=Rattus norvegicus OX=10116 GN=Anxa4 PE=1 SV=3	0	61.816	32	11	225	11	319	35.8	5.44	425.61	11	transport;signal transduction;other biological processes	plasma membrane;other membranes;nucleus;other cell component	other molecular function	Pf00191			Anxa4	P55260			0	0	0.832	0.852	0.947	0.894	1.068	0.815	1.31	1.27	0.983045	0.888793	0.95208	0.96876	0.972411	0.958427	0.524275	0.99953	95.3	106.3	106	105.2	101.8	85.4	6.86306e+07
High	Master Protein	P97629	Leucyl-cystinyl aminopeptidase OS=Rattus norvegicus OX=10116 GN=Lnpep PE=1 SV=1	0	55.734	14	11	102	11	1025	117.1	5.57	116.79	11	protein metabolism;other metabolic processes;signal transduction;other biological processes	plasma membrane;other membranes;other cell component	other molecular function	Pf01433, Pf11838, Pf17900	171105	ENSRNOG00000055229	Lnpep	P97629; Q11009; rno:171105	Antigen processing: Ubiquitination & Proteasome degradation; Endosomal/Vacuolar pathway		2	0	0.62	0.959	1.422	0.857	1.295	0.721	1.296	1.901	0.789641	0.969472	0.955305	0.939465	0.737605	0.941429	0.584923	0.911377	84.3	128.5	82.9	139.8	100.2	64.3	6.03359e+06
High	Master Protein	Q6IFV1	Keratin, type I cytoskeletal 14 OS=Rattus norvegicus OX=10116 GN=Krt14 PE=2 SV=1	0	45.771	22	11	135	4	485	52.7	5.16	153.23	11	cell organization and biogenesis;other biological processes	plasma membrane;cytoskeleton;nucleus;other cell component	other molecular function	Pf00038	287701	ENSRNOG00000003899	Krt14	O35813; Q6IFV1; rno:287701	Formation of the cornified envelope; Type I hemidesmosome assembly		3	7	1.063	0.939	0.805	1.519	1.28	1.792	0.711	0.563	0.905091	0.985073	0.9364	0.18662	0.743053	0.220793	0.0134344	0.596463	96.8	98.2	105.6	81.9	83.1	134.4	4.71918e+07
High	Master Protein	P11505	Plasma membrane calcium-transporting ATPase 1 OS=Rattus norvegicus OX=10116 GN=Atp2b1 PE=1 SV=3	0	41.334	12	11	60	9	1220	134.6	5.86	36.21	11	stress response;transport;developmental processes;other biological processes	plasma membrane;other membranes;ER/Golgi;nucleus;other cell component	transporter activity;other molecular function	Pf00122, Pf00689, Pf00690, Pf00702, Pf12424, Pf13246	29598		Atp2b1	P11505; Q63442; Q9R1L7; rno:29598	Ion transport by P-type ATPases; Ion homeostasis; Reduction of cytosolic Ca++ levels		3	2	0.58	0.927	1.911	0.753	1.233	0.734	0.993	1.633	0.732018	0.937258	0.9364	0.838972	0.862536	0.941429	0.927572	0.918754	75.9	133.6	70.9	124.8	116	78.7	3.48652e+06
High	Master Protein	Q5U301	A-kinase anchor protein 2 OS=Rattus norvegicus OX=10116 GN=Akap2 PE=1 SV=1	0	39.495	16	11	94	11	870	95.9	5.22	67	11	cell organization and biogenesis;signal transduction;other biological processes	other cell component	other molecular function	Pf15304			Akap2	Q5U301			0	0	0.759	0.848	1.169	0.813	1.058	0.746	1.366	1.653	0.943866	0.827067	0.98424	0.89021	0.966334	0.941429	0.400893	0.911377	89.5	89.1	94.9	141.9	113.2	71.4	2.69096e+06
High	Master Protein	P82471	Guanine nucleotide-binding protein G(q) subunit alpha OS=Rattus norvegicus OX=10116 GN=Gnaq PE=2 SV=2	0	35.448	31	11	73	6	359	42.1	5.68	82.49	11	cell-cell signaling;developmental processes;signal transduction;other biological processes	plasma membrane;other membranes;cytosol;ER/Golgi;nucleus;other cell component	signal transduction activity or receptor binding;enzyme regulator activity;other molecular function	Pf00503	81666		Gnaq	P82471; rno:81666	G alpha (q) signalling events; G-protein activation; Thromboxane signalling through TP receptor; Thrombin signalling through proteinase activated receptors (PARs); PLC beta mediated events; Acetylcholine regulates insulin secretion; ADP signalling through P2Y purinoceptor 1; Fatty Acids bound to GPR40 (FFAR1) regulate insulin secretion	Angiotensin II signaling (acute) in thick ascending limbs; G protein signaling pathways	10	5	0.693	1.067	1.346	0.75	1.222	0.846	1.054	1.692	0.905091	0.985073	0.975843	0.791831	0.870852	0.986613	0.994983	0.911377	63.5	99.3	69.7	137.5	122.4	107.5	3.64354e+06
High	Master Protein	Q07266	Drebrin OS=Rattus norvegicus OX=10116 GN=Dbn1 PE=1 SV=3	0	53.637	22	11	111	11	707	77.4	4.5	153.28	11	cell cycle OR cell proliferation;cell organization and biogenesis;developmental processes;other biological processes	plasma membrane;other membranes;cytosol;cytoskeleton;other cell component	cytoskeletal activity;other molecular function	Pf00241	81653	ENSRNOG00000014170	Dbn1	A5D6R1; O70205; Q07266; rno:81653			0	0	0.599	0.715	1.435	0.771	1.363	0.753	1.514	1.943	0.753869	0.302797	0.955305	0.859604	0.562226	0.941429	0.112124	0.906722	66.8	121.1	93.2	143.5	95.7	79.7	3.58867e+06
High	Master Protein	P85968	6-phosphogluconate dehydrogenase, decarboxylating OS=Rattus norvegicus OX=10116 GN=Pgd PE=1 SV=1	0	66.421	23	11	302	11	483	53.2	7.02	561.77	11	other metabolic processes	cytosol;other cell component	other molecular function	Pf00393, Pf03446	100360180	ENSRNOG00000057626	Pgd	P85968; rno:100360180	Pentose phosphate pathway	Pentose phosphate pathway	2	0	0.655	1.19	1.801	0.808	1.248	0.648	1.041	1.898	0.868659	0.838841	0.9364	0.888753	0.81959	0.941429	0.972239	0.911377	87.6	132.4	74.2	127.9	107.6	70.3	4.72297e+07
High	Master Protein	Q7M0E3	Destrin OS=Rattus norvegicus OX=10116 GN=Dstn PE=1 SV=3	0	63.173	67	11	680	11	165	18.5	8.03	952.67	11	cell organization and biogenesis;other biological processes	cytoskeleton;other cell component	cytoskeletal activity	Pf00241	502674	ENSRNOG00000005924	Dstn	Q7M0E3; rno:502674			0	0	0.831	1.109	1.533	0.892	1.052	0.82	1.02	1.506	0.983045	0.927466	0.940873	0.966946	0.955152	0.962519	0.944297	0.945182	93.8	115.4	86.5	120.9	102.7	80.6	1.18338e+08
High	Master Protein	Q63644	Rho-associated protein kinase 1 OS=Rattus norvegicus OX=10116 GN=Rock1 PE=1 SV=1	0	35.268	9	11	60	10	1369	159.5	5.97	44.86	11	cell adhesion;cell cycle OR cell proliferation;cell organization and biogenesis;protein metabolism;other metabolic processes;developmental processes;signal transduction;other biological processes	plasma membrane;other membranes;cytoskeleton;ER/Golgi;other cell component	enzyme regulator activity;kinase activity;other molecular function	Pf00069, Pf08912			Rock1	Q63644; Q7TP31	G alpha (12/13) signalling events; RHOA GTPase cycle; RHOB GTPase cycle; RHOC GTPase cycle; Neutrophil degranulation; EPHB-mediated forward signaling; RHOH GTPase cycle; VEGFA-VEGFR2 Pathway; RND3 GTPase cycle; RHOBTB1 GTPase cycle; Sema4D induced cell migration and growth-cone collapse; RHO GTPases Activate ROCKs; Apoptotic cleavage of cellular proteins		13	0	0.642	0.974	1.631	0.585	1.118	1.232	0.922	1.132	0.868659	0.997165	0.9364	0.229781	0.994252	0.941429	0.775847	0.968509	91.1	119.6	74.3	136.3	98.1	80.6	4.35809e+06
High	Master Protein	Q6IFU7	Keratin, type I cytoskeletal 42 OS=Rattus norvegicus OX=10116 GN=Krt42 PE=3 SV=1	0	35.989	21	10	80	4	452	50.2	5.16	50.43	10	cell organization and biogenesis;other biological processes	cytoskeleton;other cell component	other molecular function	Pf00038	450231	ENSRNOG00000034087	Krt42	Q6IFU7; rno:450231			0	0	0.883	0.894	0.879	1.486	1.253	1.666	0.924	0.709	0.981691	0.91339	0.940873	0.208696	0.819744	0.275529	0.729899	0.839632	95.3	117.4	75.6	113.1	90.5	108.1	1.47341e+07
High	Master Protein	Q2LAP6	Testin OS=Rattus norvegicus OX=10116 GN=Tes PE=1 SV=1	0	34.495	25	10	127	10	419	47.6	7.99	148.59	10	other biological processes	other cell component	other molecular function	Pf00412, Pf06297	500040	ENSRNOG00000051952	Tes	Q2LAP6; rno:500040			0	0	0.642	0.91	1.645	0.919	1.42	0.978	1	1.702	0.853273	0.914928	0.9364	0.994997	0.38962	0.958427	0.933564	0.911377	68.8	116.6	89.9	140.2	90.9	93.7	5.39183e+06
High	Master Protein	P46413	Glutathione synthetase OS=Rattus norvegicus OX=10116 GN=Gss PE=1 SV=1	0	36.828	22	10	127	10	474	52.3	5.67	185.34	10	other metabolic processes;other biological processes	cytosol	other molecular function	Pf03199, Pf03917	25458	ENSRNOG00000018964	Gss	P46413; rno:25458	Glutathione synthesis and recycling	Metapathway biotransformation; Glutathione metabolism	3	0	1.258	0.946	0.737	1.23	1.075	1.247	1.08	0.755	0.754918	0.995675	0.9364	0.755415	0.980693	0.941429	1	0.902124	107.7	95.2	115.1	79.7	92.6	109.6	5.5543e+07
High	Master Protein	Q7TT49	Serine/threonine-protein kinase MRCK beta OS=Rattus norvegicus OX=10116 GN=Cdc42bpb PE=1 SV=1	0	27.447	7	10	35	8	1713	194.8	6.46	19.23	10	cell organization and biogenesis;protein metabolism;other metabolic processes;other biological processes	plasma membrane;other membranes;cytoskeleton;other cell component	kinase activity;other molecular function	Pf00069, Pf00130, Pf00780, Pf08826, Pf15796	113960	ENSRNOG00000009675	Cdc42bpb	O54875; Q7TT49; rno:113960	RHOQ GTPase cycle		1	2	0.905	1.004	1.443	0.961	1.212	0.831	1.131	1.582	0.965995	0.999911	0.95208	0.994997	0.880234	0.975933	0.957907	0.927083	63.6	126.5	95.1	132.3	108.4	74	3.80259e+06
High	Master Protein	Q6IG05	Keratin, type II cytoskeletal 75 OS=Rattus norvegicus OX=10116 GN=Krt75 PE=3 SV=2	0	36.402	14	10	146	1	542	59	8.07	144.68	10	other biological processes	plasma membrane;cytoskeleton	bone, tooth or skin structural activity	Pf00038, Pf16208	300247	ENSRNOG00000043203	Krt75	Q6IG05; rno:300247	Formation of the cornified envelope		2	1	0.744	0.602	1.9	0.617	1.2	1.304	0.586	1.122	0.946694	0.0315131	0.934972	0.388269	0.921236	0.847426	0.00130073	0.968509	82.4	118.2	78.7	120.4	102.7	97.5	3.26395e+06
High	Master Protein	O08629	Transcription intermediary factor 1-beta OS=Rattus norvegicus OX=10116 GN=Trim28 PE=1 SV=2	0	65.25	18	10	170	10	835	88.9	5.77	325.98	10	cell organization and biogenesis;protein metabolism;DNA metabolism;RNA metabolism OR transcription;other metabolic processes;stress response;developmental processes;signal transduction;other biological processes	nucleus;other cell component	nucleic acid binding activity;kinase activity;other molecular function	Pf00628, Pf00643, Pf14634	116698	ENSRNOG00000027487	Trim28	B2RYN5; O08629; rno:116698	Generic Transcription Pathway		1	0	0.744	1.119	1.448	0.811	1.083	0.64	1.096	1.58	0.929749	0.937258	0.95208	0.899017	0.986928	0.941429	0.988351	0.927083	91.1	126.6	83.1	119.8	106	73.3	7.61172e+06
High	Master Protein	Q6MG08	ATP-binding cassette sub-family F member 1 OS=Rattus norvegicus OX=10116 GN=Abcf1 PE=1 SV=1	0	44.935	15	10	85	10	839	95.2	6.65	84.32	10	protein metabolism;other metabolic processes;other biological processes	translational apparatus;nucleus;other cell component	translation activity;nucleic acid binding activity;other molecular function	Pf00005, Pf12848	85493		Abcf1	Q6MG08; Q9ERQ2; rno:85493	ABC-family proteins mediated transport		1	0	0.647	1.164	1.771	0.576	0.989	0.867	0.867	1.262	0.854738	0.888793	0.9364	0.171399	0.870852	0.986613	0.655489	0.99953	47.9	142	56	164	116.9	73.2
High	Master Protein	Q9Z0V5	Peroxiredoxin-4 OS=Rattus norvegicus OX=10116 GN=Prdx4 PE=2 SV=1	0	61.498	38	10	246	8	273	31	6.65	423.37	10	cell organization and biogenesis;protein metabolism;other metabolic processes;stress response;developmental processes;other biological processes	non-structural extracellular;cytosol;ER/Golgi;other cell component	other molecular function	Pf00578, Pf10417	85274		Prdx4	Q9Z0V5; rno:85274	Neutrophil degranulation		1	0	0.788	0.704	0.928	0.865	1.13	0.936	1.309	1.234	0.959417	0.425214	0.946236	0.939465	0.972411	0.986613	0.528451	0.99232	78.8	112.8	115.4	110.3	93.6	89.1	3.80381e+07
High	Master Protein	P30835	ATP-dependent 6-phosphofructokinase, liver type OS=Rattus norvegicus OX=10116 GN=Pfkl PE=1 SV=3	0	73.992	16	10	99	9	780	85.3	7.4	216.39	10	other metabolic processes;other biological processes	other membranes;cytosol	kinase activity;other molecular function	Pf00365	25741	ENSRNOG00000001214	Pfkl	P30835; rno:25741	Neutrophil degranulation; Glycolysis	Hexoses metabolism in proximal tubules; Insulin signaling	4	1	0.814	0.427	2.629	0.999	1.442	0.671	2.564	7.027	0.981691	3.37442e-05	0.810418	0.96876	0.34388	0.941429	8.05085e-08	0.00829175	50	71.5	95.5	291.9	53.9	37.1	4.81556e+06
High	Master Protein	P28494	Alpha-mannosidase 2 OS=Rattus norvegicus OX=10116 GN=Man2a1 PE=1 SV=2	0	47.318	10	10	122	10	1148	131.2	8.32	133.9	10	cell organization and biogenesis;protein metabolism;other metabolic processes;developmental processes;other biological processes	non-structural extracellular;other membranes;ER/Golgi	other molecular function	Pf01074, Pf07748, Pf09261	25478	ENSRNOG00000015439	Man2a1	G3V7Y9; P28494; rno:25478	Reactions specific to the complex N-glycan synthesis pathway		1	0	1.042	0.809	0.69	1.079	1.028	1.002	1.287	0.943	0.910705	0.812218	0.9364	0.90652	0.920018	0.958427	0.600168	0.911377	110.8	88.7	127.9	81.2	90.6	100.7	8.71325e+07
High	Master Protein	P09895	60S ribosomal protein L5 OS=Rattus norvegicus OX=10116 GN=Rpl5 PE=1 SV=3	0	60.08	31	10	339	10	297	34.4	9.74	388.19	10	cell organization and biogenesis;protein metabolism;RNA metabolism OR transcription;other metabolic processes;other biological processes	cytosol;translational apparatus;nucleus;other cell component	enzyme regulator activity;nucleic acid binding activity;other molecular function	Pf14204, Pf17144	81763	ENSRNOG00000023529	Rpl5	P09895; rno:81763	Nonsense Mediated Decay (NMD) independent of the Exon Junction Complex (EJC); Nonsense Mediated Decay (NMD) enhanced by the Exon Junction Complex (EJC); L13a-mediated translational silencing of Ceruloplasmin expression; Formation of a pool of free 40S subunits; GTP hydrolysis and joining of the 60S ribosomal subunit; SRP-dependent cotranslational protein targeting to membrane; Major pathway of rR…		7	0	1.327	0.936	0.439	1.199	0.902	1.152	1.149	0.494	0.6661	0.985073	0.510705	0.791831	0.569363	0.941429	0.944297	0.386616	118.2	90.6	127	58.3	97.7	108.3	1.02027e+08
High	Master Protein	Q99ML5	Prenylcysteine oxidase OS=Rattus norvegicus OX=10116 GN=Pcyox1 PE=1 SV=1	0	57.759	24	10	201	10	504	56.3	7.09	284.4	10	protein metabolism;other metabolic processes;transport	non-structural extracellular;plasma membrane;other membranes;other cytoplasmic organelle	other molecular function	Pf07156, Pf13450	246302		Pcyox1	Q99ML5; rno:246302			0	0	0.923	1.159	1.291	1.104	1.193	0.931	1.049	1.359	0.964752	0.868481	0.975843	0.888753	0.892999	0.986613	0.982722	0.981466	104.5	105.4	88.8	112.6	93.6	95	3.91351e+07
High	Master Protein	A0JPM9	Eukaryotic translation initiation factor 3 subunit J OS=Rattus norvegicus OX=10116 GN=Eif3j PE=1 SV=1	0	40.469	36	10	142	10	259	29.2	4.81	110.98	10	cell organization and biogenesis;protein metabolism;other metabolic processes	cytosol;translational apparatus;other cell component	nucleic acid binding activity;other molecular function	Pf08597	691947		Eif3j	A0JPM9; rno:691947	L13a-mediated translational silencing of Ceruloplasmin expression; Translation initiation complex formation; Formation of a pool of free 40S subunits; Formation of the ternary complex, and subsequently, the 43S complex; Ribosomal scanning and start codon recognition; GTP hydrolysis and joining of the 60S ribosomal subunit	Translation factors	7	0	1.133	0.805	0.566	1.027	0.943	1.049	1.231	0.712	0.864423	0.795708	0.894304	0.950463	0.739596	0.951092	0.775932	0.881744	104.3	88.6	130.8	69	101.5	105.8	4.20439e+07
High	Master Protein	P52631	Signal transducer and activator of transcription 3 OS=Rattus norvegicus OX=10116 GN=Stat3 PE=1 SV=1	0	40.012	18	10	85	10	770	88	6.3	78.31	10	cell-cell signaling;cell cycle OR cell proliferation;cell organization and biogenesis;RNA metabolism OR transcription;other metabolic processes;stress response;transport;developmental processes;signal transduction;other biological processes	plasma membrane;other membranes;cytosol;mitochondrion;nucleus;other cell component	signal transduction activity or receptor binding;nucleic acid binding activity;other molecular function	Pf00017, Pf01017, Pf02864, Pf02865	25125	ENSRNOG00000019742	Stat3	P52631; rno:25125	Downstream signal transduction; Interleukin-7 signaling; Interleukin-35 Signalling; Interleukin-27 signaling; Interleukin-20 family signaling; Interleukin-6 signaling; Signaling by SCF-KIT; Interleukin-4 and Interleukin-13 signaling; Interleukin-9 signaling; Interleukin-21 signaling; Signaling by ALK; Interleukin-10 signaling; Interleukin-23 signaling; PTK6 Activates STAT3; Interleukin-15 signali…	EPO receptor signaling; Kit receptor signaling pathway; Adipogenesis; IL-3 signaling pathway; IL-5 signaling pathway; IL-2 signaling pathway; IL-9 signaling pathway; Hepatocyte growth factor receptor signaling	26	0	0.559	0.966	1.223	0.67	1.121	0.591	1.182	1.645	0.671604	0.985073	0.975843	0.61315	0.980633	0.800878	0.920116	0.911377	64.3	146.6	63	134.6	120.5	71	2.00065e+06
High	Master Protein	Q66H94	Peptidyl-prolyl cis-trans isomerase FKBP9 OS=Rattus norvegicus OX=10116 GN=Fkbp9 PE=2 SV=1	0	37.409	17	10	233	10	570	63.1	5.1	220.06	10	other biological processes	ER/Golgi	other molecular function	Pf00254, Pf13202	297123	ENSRNOG00000005478	Fkbp9	Q66H94; rno:297123			0	0	1.153	0.951	0.733	1.364	1.214	1.127	1.18	0.867	0.857134	0.998642	0.9364	0.476705	0.870852	0.941429	0.90337	0.911377	122.6	99.9	136	81.8	53.7	105.9	1.65159e+08
High	Master Protein	Q9QY17	Protein kinase C and casein kinase substrate in neurons 2 protein OS=Rattus norvegicus OX=10116 GN=Pacsin2 PE=1 SV=2	0	42.398	22	10	131	10	488	55.9	5.14	164.53	10	cell organization and biogenesis;transport;other biological processes	plasma membrane;other membranes;cytosol;cytoskeleton;other cytoplasmic organelle;other cell component	cytoskeletal activity;other molecular function	Pf00018, Pf00611	124461	ENSRNOG00000009756	Pacsin2	Q9QY17; Q9QY18; Q9QY19; Q9QY20; rno:124461	Clathrin-mediated endocytosis		1	0	0.86	0.896	0.99	0.903	1.049	0.926	1.143	1.091	0.998862	0.943847	0.965067	0.976653	0.950626	0.986613	0.944297	0.945182	99.3	129.2	95.4	110	85.8	80.3	1.93803e+07
High	Master Protein	Q6P7A9	Lysosomal alpha-glucosidase OS=Rattus norvegicus OX=10116 GN=Gaa PE=2 SV=1	0	59.529	11	10	154	10	953	106.1	5.73	181.15	10	cell organization and biogenesis;other metabolic processes;developmental processes;other biological processes	other membranes;other cytoplasmic organelle	other molecular function	Pf00088, Pf01055, Pf13802, Pf16863	367562		Gaa	Q6P7A9; rno:367562	Neutrophil degranulation; Glycogen breakdown (glycogenolysis)		2	0	1.176	1.005	0.835	1.237	1.062	1.075	1.148	0.998	0.843666	0.999911	0.9364	0.745329	0.963662	0.941429	0.944297	0.927083	114.7	96	105.7	95.5	90.8	97.3	4.70423e+07
High	Master Protein	Q9QZK5	Serine protease HTRA1 OS=Rattus norvegicus OX=10116 GN=Htra1 PE=2 SV=1	0	35.936	19	10	139	10	480	51.3	7.65	157.42	10	protein metabolism;other biological processes	non-structural extracellular;extracellular matrix;plasma membrane;other membranes;cytosol	other molecular function	Pf00219, Pf02163, Pf07648, Pf13365, Pf17820	65164		Htra1	Q9QZK5; rno:65164	Degradation of the extracellular matrix		1	0	0.812	0.988	1.603	0.779	0.96	0.761	0.991	1.714	0.981691	0.999911	0.9364	0.859604	0.81959	0.943615	0.927572	0.911377	79.4	103.9	87.5	145	107.9	76.2	3.0499e+06
High	Master Protein	Q5M9G3	Caprin-1 OS=Rattus norvegicus OX=10116 GN=Caprin1 PE=1 SV=2	0	50.901	25	10	154	10	707	78.1	5.25	146.96	10	cell organization and biogenesis;other biological processes	cytosol;other cell component	nucleic acid binding activity;other molecular function	Pf12287, Pf18293	362173		Caprin1	A9ZSZ9; Q5M9G3; Q6YF16; rno:362173			0	0	1.013	0.977	0.793	0.721	0.741	0.892	0.845	0.686	0.910705	0.989892	0.9364	0.750076	0.0462904	0.990701	0.422789	0.808722	103.7	89.1	78.9	94.1	131.9	102.5	2.14564e+06
High	Master Protein	Q9WTT7	Basic leucine zipper and W2 domain-containing protein 2 OS=Rattus norvegicus OX=10116 GN=Bzw2 PE=1 SV=1	0	33.141	19	10	70	7	419	48	6.68	29.47	10	other biological processes	other cell component		Pf02020	171439	ENSRNOG00000005096	Bzw2	Q9WTT7; rno:171439			0	0	0.991	0.941	0.715	1.02	0.926	1.042	1.04	0.695	0.926997	0.988224	0.9364	0.958461	0.679538	0.951518	0.970384	0.868998	97.3	106.9	85.9	89.5	114.8	105.5	1.43043e+07
High	Master Protein	P62282	40S ribosomal protein S11 OS=Rattus norvegicus OX=10116 GN=Rps11 PE=1 SV=3	0	32.679	56	10	240	10	158	18.4	10.3	306.3	10	protein metabolism;other metabolic processes;other biological processes	cytosol;translational apparatus;nucleus;other cell component	nucleic acid binding activity;other molecular function	Pf00366, Pf16205	81774	ENSRNOG00000020595	Rps11	P04643; P62282; rno:81774	Nonsense Mediated Decay (NMD) independent of the Exon Junction Complex (EJC); Nonsense Mediated Decay (NMD) enhanced by the Exon Junction Complex (EJC); L13a-mediated translational silencing of Ceruloplasmin expression; Formation of a pool of free 40S subunits; GTP hydrolysis and joining of the 60S ribosomal subunit; SRP-dependent cotranslational protein targeting to membrane; Major pathway of rR…	TNF-alpha NF-kB signaling pathway	11	0	0.805	1.159	1.437	0.819	1.093	0.695	1.004	1.752	0.97046	0.868481	0.955305	0.895186	0.99515	0.941429	0.924255	0.911377	90.8	119.1	79.6	125.5	113.8	71.3	1.18535e+07
High	Master Protein	Q6QD51	Coiled-coil domain-containing protein 80 OS=Rattus norvegicus OX=10116 GN=Ccdc80 PE=1 SV=1	0	32.76	15	10	37	10	949	107.6	9.63	23.29	10	cell organization and biogenesis;other biological processes	non-structural extracellular;extracellular matrix	other molecular function	Pf13778	64387	ENSRNOG00000002052	Ccdc80	Q6IRG8; Q6QD51; Q9JKW4; rno:64387			0	0	1.141	1.251	0.771	0.947	0.995	0.622	0.763	1.037	0.844661	0.704563	0.9364	0.998231	0.882139	0.922081	0.163215	0.945182	97.6	79.9	132.9	33.7	165	90.8	2.70901e+06
High	Master Protein	P61203	COP9 signalosome complex subunit 2 OS=Rattus norvegicus OX=10116 GN=Cops2 PE=1 SV=1	0	49.326	26	10	135	10	443	51.6	5.53	236.46	10	cell cycle OR cell proliferation;protein metabolism;RNA metabolism OR transcription;other metabolic processes;developmental processes;other biological processes	nucleus;other cell component	other molecular function	Pf01399	261736	ENSRNOG00000008744	Cops2	P61203; Q6P731; rno:261736	Cargo recognition for clathrin-mediated endocytosis; Neddylation; Formation of TC-NER Pre-Incision Complex; RHOBTB1 GTPase cycle; DNA Damage Recognition in GG-NER		5	0	0.962	0.822	0.818	0.784	0.943	0.912	1.143	0.916	0.926344	0.778082	0.9364	0.875335	0.749563	0.986613	0.945064	0.911377	89.1	96.4	114.2	99.8	107.2	93.3	1.71802e+07
High	Master Protein	P18614	Integrin alpha-1 OS=Rattus norvegicus OX=10116 GN=Itga1 PE=1 SV=1	0	40.633	10	10	66	10	1180	130.7	5.96	79.27	10	cell adhesion;cell organization and biogenesis;developmental processes;signal transduction;other biological processes	plasma membrane;other membranes;other cell component	signal transduction activity or receptor binding;other molecular function	Pf00092, Pf01839, Pf08441	25118	ENSRNOG00000053550	Itga1	P18614; rno:25118	Smooth Muscle Contraction; Integrin cell surface interactions	Regulation of actin cytoskeleton; Integrin-mediated cell adhesion; Hepatocyte growth factor receptor signaling	5	0	1.042	0.81	0.854	1.055	1.057	1.113	1.195	0.979	0.905091	0.650285	0.9364	0.939465	0.960794	0.941429	0.862378	0.925009	86.8	91.8	155	104.9	86.2	75.3	6.53887e+06
High	Master Protein	B0BN85	Protein SGT1 homolog OS=Rattus norvegicus OX=10116 GN=Sugt1 PE=2 SV=1	0	38.008	32	10	109	10	336	38.1	5.29	140.8	10	other biological processes	nucleus;other cell component	other molecular function	Pf04969, Pf05002	290408	ENSRNOG00000012594	Sugt1	B0BN85; rno:290408	The NLRP3 inflammasome		1	0	0.713	1.023	1.563	0.724	1.024	0.834	0.95	1.216	0.910864	0.999911	0.940873	0.73169	0.921236	0.975933	0.836532	0.985817	81.5	106.1	87	122.8	112.1	90.5	5.63482e+06
High	Master Protein	P26051	CD44 antigen OS=Rattus norvegicus OX=10116 GN=Cd44 PE=1 SV=2	0	63.296	22	10	313	10	503	55.9	5.16	453.44	10	cell adhesion;cell-cell signaling;cell organization and biogenesis;other metabolic processes;stress response;transport;developmental processes;signal transduction;other biological processes	non-structural extracellular;plasma membrane;other membranes;nucleus;other cell component	signal transduction activity or receptor binding;other molecular function	Pf00193	25406		Cd44	P26051; Q99021	Neutrophil degranulation; Degradation of the extracellular matrix; Cell surface interactions at the vascular wall; Integrin cell surface interactions; Hyaluronan uptake and degradation	Wnt signaling pathway and pluripotency	6	0	0.984	0.729	0.842	1.196	1.241	1.286	1.26	1.07	0.929749	0.542567	0.9364	0.793973	0.828376	0.941429	0.684138	0.944248	95.9	97.9	130	94.9	80.8	100.5	1.48101e+08
High	Master Protein	Q9JID2	Guanine nucleotide-binding protein subunit alpha-11 OS=Rattus norvegicus OX=10116 GN=Gna11 PE=2 SV=1	0	29.656	27	10	66	5	359	42	6.29	62.37	10	cell-cell signaling;developmental processes;signal transduction;other biological processes	plasma membrane;other membranes;cytosol;other cell component	signal transduction activity or receptor binding;enzyme regulator activity;other molecular function	Pf00503	81662		Gna11	Q9JID2; rno:81662	G alpha (q) signalling events; G-protein activation; Thromboxane signalling through TP receptor; Thrombin signalling through proteinase activated receptors (PARs); PLC beta mediated events; Acetylcholine regulates insulin secretion; ADP signalling through P2Y purinoceptor 1; Fatty Acids bound to GPR40 (FFAR1) regulate insulin secretion	Angiotensin II signaling (acute) in thick ascending limbs; G protein signaling pathways	10	0	0.375	0.733	0.814	0.315	1.306	0.406	1.217	0.88	0.0900567	0.394333	0.9364	9.72919e-05	0.79908	0.183669	0.909059	0.911377	72.4	217.7	35.8	153.6	90	30.5	247036
High	Master Protein	P04961	Proliferating cell nuclear antigen OS=Rattus norvegicus OX=10116 GN=Pcna PE=1 SV=1	0	41.221	37	10	173	10	261	28.7	4.69	205.47	10	cell cycle OR cell proliferation;cell organization and biogenesis;DNA metabolism;other metabolic processes;stress response;developmental processes;other biological processes	cytoskeleton;nucleus;other cell component	signal transduction activity or receptor binding;enzyme regulator activity;nucleic acid binding activity;other molecular function	Pf00705, Pf02747	25737	ENSRNOG00000021264	Pcna	P04961; rno:25737	Gap-filling DNA repair synthesis and ligation in TC-NER; HDR through Homologous Recombination (HRR); Dual incision in TC-NER; E3 ubiquitin ligases ubiquitinate target proteins; Dual Incision in GG-NER; Polymerase switching on the C-strand of the telomere; Removal of the Flap Intermediate from the C-strand; SUMOylation of DNA replication proteins; Translesion synthesis by POLK; Termination of tran…	Mismatch repair; G1 to S cell cycle control	25	0	0.843	1.246	1.441	0.975	1.172	1.009	0.777	1.032	0.992464	0.74228	0.955305	0.991911	0.921825	0.958427	0.0903452	0.941276	81.5	132.6	70.8	122.5	97	95.7	1.28068e+07
High	Master Protein	P19804	Nucleoside diphosphate kinase B OS=Rattus norvegicus OX=10116 GN=Nme2 PE=1 SV=1	0	69.153	73	10	490	4	152	17.3	7.44	774.52	10	protein metabolism;RNA metabolism OR transcription;other metabolic processes;stress response;signal transduction;other biological processes	other membranes;mitochondrion;nucleus;other cell component	nucleic acid binding activity;kinase activity;other molecular function	Pf00334	83782	ENSRNOG00000002671	Nme2	P19804; rno:83782	Neutrophil degranulation; Azathioprine ADME; Interconversion of nucleotide di- and triphosphates; Ribavirin ADME	Nucleotide metabolism	5	0	0.883	0.741	0.488	1.237	1.273	1.278	1.04	0.655	0.986827	0.583364	0.677913	0.743753	0.759141	0.941429	0.970413	0.814969	103.7	110	111	87.2	82.4	105.6	1.87439e+08
High	Master Protein	P42676	Neurolysin, mitochondrial OS=Rattus norvegicus OX=10116 GN=Nln PE=1 SV=1	0	44.009	16	10	105	10	704	80.2	6.47	134.22	10	protein metabolism;other metabolic processes;other biological processes	plasma membrane;other membranes;cytosol;mitochondrion	other molecular function	Pf01432	117041		Nln	P42676; Q6GQQ4; rno:117041	Peptide ligand-binding receptors		1	0	0.704	1.058	1.67	0.678	1.013	0.561	1.139	1.945	0.910705	0.989316	0.9364	0.612055	0.893466	0.732935	0.944297	0.903702	84.6	99.9	83.5	129.4	125.6	77	1.02069e+07
High	Master Protein	Q5RJR2	Twinfilin-1 OS=Rattus norvegicus OX=10116 GN=Twf1 PE=1 SV=1	0	53.91	30	10	209	10	350	40.1	6.67	254.25	10	cell organization and biogenesis;other biological processes	cytoskeleton;other cell component	cytoskeletal activity;kinase activity;other molecular function	Pf00241	315265		Twf1	Q5RJR2; rno:315265	RHOBTB2 GTPase cycle		1	0	0.693	1.178	1.83	0.861	1.268	0.686	1.055	1.908	0.905091	0.867025	0.9364	0.939465	0.776297	0.941429	0.987838	0.911377	94.5	138.1	79.5	122.9	90.7	74.3	1.39621e+07
High	Master Protein	Q05962	ADP/ATP translocase 1 OS=Rattus norvegicus OX=10116 GN=Slc25a4 PE=1 SV=3	0	39.226	36	10	280	5	298	33	9.79	440.69	10	cell organization and biogenesis;other metabolic processes;transport;developmental processes;other biological processes	other membranes;mitochondrion	transporter activity;other molecular function	Pf00153	85333		Slc25a4	Q05962; rno:85333	Transport of nucleosides and free purine and pyrimidine bases across the plasma membrane		1	0	0.945	0.863	1.694	0.815	1.077	0.765	1.032	1.565	0.956866	0.907093	0.9364	0.893503	0.983829	0.943909	0.963176	0.941276	55	129.5	91.9	144.5	101.9	77.3	7.44378e+06
High	Master Protein	P45592	Cofilin-1 OS=Rattus norvegicus OX=10116 GN=Cfl1 PE=1 SV=3	0	74.874	64	10	350	10	166	18.5	8.09	668.59	10	cell cycle OR cell proliferation;cell organization and biogenesis;protein metabolism;other metabolic processes;stress response;transport;developmental processes;other biological processes	plasma membrane;other membranes;cytoskeleton;mitochondrion;nucleus;other cell component	signal transduction activity or receptor binding;cytoskeletal activity;other molecular function	Pf00241	29271	ENSRNOG00000020660	Cfl1	P45592; rno:29271		Regulation of actin cytoskeleton; Cardiovascular signaling	2	0	1.094	0.942	0.852	1.004	0.902	1.009	1.091	0.918	0.890353	0.988224	0.9364	0.966492	0.56858	0.958427	0.994983	0.911377	103	94.5	105.9	93.7	102.9	100.1	5.0716e+08
High	Master Protein	P97603	Neogenin (Fragment) OS=Rattus norvegicus OX=10116 GN=Neo1 PE=1 SV=1	0	25.828	9	10	51	10	1377	150.5	6.27	7.51	10	cell adhesion;cell organization and biogenesis;transport;developmental processes;other biological processes	plasma membrane;other membranes;other cell component	signal transduction activity or receptor binding;other molecular function	Pf00041, Pf06583, Pf07679, Pf13895			Neo1	P97603			0	0	1.185	1.011	0.803	1.216	0.994	1.312	0.83	0.619	0.799552	0.999911	0.9364	0.767299	0.896063	0.791003	0.345767	0.733775	113.2	98.4	101.8	66.6	99.7	120.3	1.67088e+07
High	Master Protein	P18886	Carnitine O-palmitoyltransferase 2, mitochondrial OS=Rattus norvegicus OX=10116 GN=Cpt2 PE=1 SV=1	0	29.585	16	10	53	10	658	74.1	7.33	21.65	10	other metabolic processes;transport;developmental processes;other biological processes	other membranes;mitochondrion	other molecular function	Pf00755	25413		Cpt2	P18886; P97781; rno:25413	Carnitine metabolism	Beta-oxidation meta-pathway	2	0	1.157	1.027	0.767	1.308	1.156	1.215	1.098	0.826	0.833948	0.999911	0.9364	0.620918	0.960794	0.941429	0.987838	0.911377	113.1	103.8	108.3	90.7	97.1	87.1	6.84009e+06
High	Master Protein	Q3ZAV8	Enhancer of mRNA-decapping protein 4 OS=Rattus norvegicus OX=10116 GN=Edc4 PE=1 SV=1	0	42.717	9	10	60	10	1407	152.5	5.78	67.44	10	RNA metabolism OR transcription;other metabolic processes	nucleus;other cell component		Pf16529	361399		Edc4	Q3ZAV8; rno:361399	mRNA decay by 5' to 3' exoribonuclease		1	0	0.742	1.034	1.658	0.861	1.152	0.76	1.116	1.442	0.926344	0.988224	0.9364	0.939465	0.950626	0.943615	0.982722	0.966542	93.6	123.4	83.3	125	99.1	75.7	1.8535e+07
High	Master Protein	P35213	14-3-3 protein beta/alpha OS=Rattus norvegicus OX=10116 GN=Ywhab PE=1 SV=3	0	88.085	48	10	976	5	246	28	4.88	1283.15	10	transport;signal transduction;other biological processes	cytosol;nucleus;other cell component	enzyme regulator activity;other molecular function	Pf00244	56011	ENSRNOG00000010945	Ywhab	P35213; rno:56011	Signaling by Hippo; RAF activation; Rap1 signalling; TP53 Regulates Metabolic Genes; Negative regulation of MAPK pathway; Frs2-mediated activation; Butyrate Response Factor 1 (BRF1) binds and destabilizes mRNA; Tristetraprolin (TTP, ZFP36) binds and destabilizes mRNA; RHO GTPases activate PKNs; mTORC1-mediated signalling; MAP2K and MAPK activation; Regulation of localization of FOXO transcription…	Myometrial relaxation and contraction pathways; IL-3 signaling pathway; TNF-alpha NF-kB signaling pathway	18	1	1.055	0.931	0.798	1.186	1.083	1.101	1.082	0.825	0.907402	0.974838	0.9364	0.813413	0.988388	0.941429	1	0.911377	108.3	99.9	112.1	85.2	91.7	102.8	2.44563e+08
High	Master Protein	Q10739	Matrix metalloproteinase-14 OS=Rattus norvegicus OX=10116 GN=Mmp14 PE=2 SV=2	0	28.59	15	10	86	10	582	66	8.03	72.94	10	cell cycle OR cell proliferation;cell organization and biogenesis;protein metabolism;other metabolic processes;stress response;developmental processes;other biological processes	non-structural extracellular;extracellular matrix;plasma membrane;other membranes;cytosol;cytoskeleton;nucleus;other cytoplasmic organelle;other cell component	signal transduction activity or receptor binding;other molecular function	Pf00045, Pf00413, Pf01471, Pf11857	81707	ENSRNOG00000010947	Mmp14	Q10739; Q6IN06; rno:81707	Collagen degradation; Activation of Matrix Metalloproteinases	Matrix metalloproteinases	4	0	0.707	1.234	1.131	0.828	1.184	0.857	0.769	0.861	0.910864	0.790344	0.98424	0.914746	0.913158	0.986613	0.0934418	0.911377	94.9	110.2	90.2	76.3	120.3	108.1	1.14531e+07
High	Master Protein	B3GNI6	Septin-11 OS=Rattus norvegicus OX=10116 GN=Septin11 PE=1 SV=1	0	44.966	25	10	195	8	431	49.7	6.68	150.74	10	cell cycle OR cell proliferation;other biological processes	cytoskeleton;other cell component	other molecular function	Pf00735	305227	ENSRNOG00000002182	Septin11	B3DMA8; B3GNI4; B3GNI6; rno:305227			0	2	0.808	1.08	1.11	1.179	1.535	1.25	0.885	1	0.981691	0.963518	0.981115	0.796698	0.0905274	0.941429	0.524275	0.941276	93.6	127.1	91.2	103.4	80.9	103.9	7.81995e+06
High	Master Protein	Q10758	Keratin, type II cytoskeletal 8 OS=Rattus norvegicus OX=10116 GN=Krt8 PE=1 SV=3	0	36.288	15	10	236	3	483	54	6	231.69	10	cell organization and biogenesis;stress response;developmental processes;signal transduction;other biological processes	plasma membrane;other membranes;cytoskeleton;nucleus;other cell component	other molecular function	Pf00038, Pf16208	25626	ENSRNOG00000009779	Krt8	Q10758; Q5WPB3; rno:25626	Formation of the cornified envelope		2	0	0.954	1.069	0.487	1.44	1.573	1.653	0.867	0.44	0.933575	0.971586	0.596318	0.37681	0.183636	0.220793	0.528494	0.252256	128.5	100.6	105.7	47.3	89.2	128.7	7.46016e+06
High	Master Protein	P48450	Lanosterol synthase OS=Rattus norvegicus OX=10116 GN=Lss PE=1 SV=2	0	45.602	17	10	110	10	733	83.2	6.67	109.8	10	other metabolic processes;other biological processes	other membranes;ER/Golgi;other cell component	other molecular function	Pf00432, Pf13249	81681		Lss	P48450; Q62811; rno:81681	Cholesterol biosynthesis		1	0	0.714	1.496	1.684	0.868	1.207	0.569	1.006	1.684	0.916824	0.215419	0.9364	0.959579	0.882139	0.781897	0.952049	0.911377	93.9	137.1	69.7	117.9	111.3	70.1	9.0203e+06
High	Master Protein	P97852	Peroxisomal multifunctional enzyme type 2 OS=Rattus norvegicus OX=10116 GN=Hsd17b4 PE=1 SV=3	0	47.362	17	10	133	10	735	79.4	8.57	159.62	10	other metabolic processes;developmental processes;other biological processes	other cytoplasmic organelle	other molecular function	Pf00106, Pf01575, Pf02036	79244		Hsd17b4	P70523; P70540; P97852; rno:79244	Peroxisomal protein import; alpha-linolenic acid (ALA) metabolism; Beta-oxidation of very long chain fatty acids; Beta-oxidation of pristanoyl-CoA; Synthesis of bile acids and bile salts via 7alpha-hydroxycholesterol	Steroid biosynthesis	6	0	0.938	1.094	1.087	1.083	1.139	0.97	1.059	1.095	0.936988	0.951475	0.970467	0.892505	0.969706	0.958427	0.993305	0.950876	113.5	112.3	98.6	86.6	96.2	92.9	1.90964e+07
High	Master Protein	Q05982	Nucleoside diphosphate kinase A OS=Rattus norvegicus OX=10116 GN=Nme1 PE=1 SV=1	0	57.79	70	10	444	4	152	17.2	6.33	713.65	10	DNA metabolism;other metabolic processes;transport;developmental processes;other biological processes	plasma membrane;other membranes;cytosol;cytoskeleton;mitochondrion;nucleus;other cell component	cytoskeletal activity;translation activity;nucleic acid binding activity;kinase activity;other molecular function	Pf00334	191575	ENSRNOG00000002693	Nme1	Q05982; rno:191575	Azathioprine ADME; Interconversion of nucleotide di- and triphosphates; Ribavirin ADME		3	5	1.032	0.938	0.779	1.161	1.144	1.113	1.081	0.925	0.91503	0.985073	0.9364	0.855058	0.960652	0.941429	1	0.911377	101.6	97.3	110.2	93.8	91.3	105.8	5.41485e+08
High	Master Protein	P52944	PDZ and LIM domain protein 1 OS=Rattus norvegicus OX=10116 GN=Pdlim1 PE=1 SV=4	0	66.252	43	10	268	10	327	35.6	7.24	336.52	10	cell organization and biogenesis;RNA metabolism OR transcription;other metabolic processes;stress response;developmental processes;other biological processes	cytoskeleton;other cell component	cytoskeletal activity;other molecular function	Pf00412, Pf00595, Pf15936	54133	ENSRNOG00000016166	Pdlim1	P52944; Q6IN45; rno:54133			0	0	1.113	0.718	0.669	0.958	0.987	1.073	1.255	0.838	0.877665	0.492371	0.934972	0.995101	0.858081	0.941429	0.701309	0.911377	98.2	90.8	126	88	95.8	101.3	1.34995e+08
High	Master Protein	Q6AY56	Tubulin alpha-8 chain OS=Rattus norvegicus OX=10116 GN=Tuba8 PE=2 SV=1	0	98.783	27	10	774	1	449	50	5.1	1586.28	10	cell cycle OR cell proliferation;cell organization and biogenesis;other biological processes	cytoskeleton;other cell component	cytoskeletal activity;other molecular function	Pf00091, Pf03953	500377	ENSRNOG00000048169	Tuba8	Q6AY56; rno:500377	COPI-mediated anterograde transport; HSP90 chaperone cycle for steroid hormone receptors (SHR) in the presence of ligand; Recruitment of NuMA to mitotic centrosomes; MHC class II antigen presentation; Separation of Sister Chromatids; Resolution of Sister Chromatid Cohesion; RHO GTPases Activate Formins; EML4 and NUDC in mitotic spindle formation; Aggrephagy; The role of GTSE1 in G2/M progression …		20	0	0.126	0.041	0.58	0.04	0.112	0.972	1.17	0.679	0.000545541	1.63462e-16	0.934972	1.0506e-14	1.68092e-16	0.962948	0.944297	0.903702	16.7	132.3	136.1	79	119.6	116.3
High	Master Protein	Q5XIH7	Prohibitin-2 OS=Rattus norvegicus OX=10116 GN=Phb2 PE=1 SV=1	0	40.443	34	10	160	10	299	33.3	9.83	163.31	10	cell cycle OR cell proliferation;cell organization and biogenesis;other metabolic processes;stress response;transport;developmental processes;signal transduction;other biological processes	plasma membrane;other membranes;mitochondrion;nucleus;other cell component	other molecular function	Pf01145	114766	ENSRNOG00000012999	Phb2	P70629; P70630; Q5XIH7; rno:114766	Processing of SMDT1		1	0	0.656	1.141	2.406	0.762	1.323	0.651	0.976	2.109	0.868659	0.891431	0.894304	0.840409	0.623803	0.941429	0.872594	0.903702	98.6	122.2	79.6	128.2	96.3	75.1	1.10333e+07
High	Master Protein	P68511	14-3-3 protein eta OS=Rattus norvegicus OX=10116 GN=Ywhah PE=1 SV=2	0	52.116	40	10	458	6	246	28.2	4.89	693.56	10	other metabolic processes;transport;signal transduction;other biological processes	plasma membrane;other membranes;other cell component	cytoskeletal activity;other molecular function	Pf00244	25576	ENSRNOG00000055471	Ywhah	P11576; P68511; P70198; rno:25576	TP53 Regulates Metabolic Genes; RHO GTPases activate PKNs; Chk1/Chk2(Cds1) mediated inactivation of Cyclin B:Cdk1 complex; Activation of BAD and translocation to mitochondria	Myometrial relaxation and contraction pathways; TNF-alpha NF-kB signaling pathway	6	2	1.147	0.888	0.736	1.106	0.92	1.085	1.052	0.814	0.857134	0.937258	0.9364	0.888753	0.654465	0.941429	0.985818	0.911377	95.2	93.4	110.7	86.5	106.6	107.5	1.01488e+08
High	Master Protein	P39951	Cyclin-dependent kinase 1 OS=Rattus norvegicus OX=10116 GN=Cdk1 PE=1 SV=1	0	35.331	33	10	84	8	297	34.1	8.41	86.91	10	cell cycle OR cell proliferation;cell organization and biogenesis;protein metabolism;other metabolic processes;stress response;developmental processes;signal transduction;other biological processes	cytosol;cytoskeleton;mitochondrion;nucleus;other cell component	enzyme regulator activity;kinase activity;other molecular function	Pf00069	54237	ENSRNOG00000000632	Cdk1	P39951; Q5BJB4; rno:54237	Nuclear Pore Complex (NPC) Disassembly; Cdc20:Phospho-APC/C mediated degradation of Cyclin A; MAPK6/MAPK4 signaling; The role of GTSE1 in G2/M progression after G2 checkpoint; Resolution of Sister Chromatid Cohesion; Regulation of PLK1 Activity at G2/M Transition; Loss of Nlp from mitotic centrosomes; Recruitment of mitotic centrosome proteins and complexes; Recruitment of NuMA to mitotic centros…	Spinal cord injury; G1 to S cell cycle control; Wnt signaling pathway; Hedgehog signaling pathway; ATM signaling pathway; p53 pathway; p53 signal pathway	35	2	0.747	1.167	2.031	0.78	1.141	0.792	0.814	1.699	0.929406	0.871152	0.9364	0.869615	0.962914	0.958427	0.313328	0.911377	94.3	116.8	78.5	126.2	97.1	87.1	5.81561e+06
High	Master Protein	P11884	Aldehyde dehydrogenase, mitochondrial OS=Rattus norvegicus OX=10116 GN=Aldh2 PE=1 SV=1	0	41.633	20	10	238	9	519	56.5	7.05	315.63	10	cell organization and biogenesis;other metabolic processes;stress response;developmental processes;signal transduction;other biological processes	mitochondrion	other molecular function	Pf00171	29539		Aldh2	P11884; Q6Q288; Q6Q289; Q6Q290; Q8K3V8; Q91ZD7; rno:29539	Smooth Muscle Contraction; Ethanol oxidation; Metabolism of serotonin	Fatty acid omega-oxidation; Tryptophan metabolism	5	1	0.791	1.002	1.076	1.003	1.277	0.868	1.22	1.32	0.963884	0.999911	0.975843	0.966492	0.749563	0.986613	0.816952	0.991013	109.7	116.2	101	102.5	91	79.6	6.9145e+07
High	Master Protein	Q63768	Adapter molecule crk OS=Rattus norvegicus OX=10116 GN=Crk PE=1 SV=1	0	40.559	37	10	131	10	304	33.8	5.55	85.42	10	cell cycle OR cell proliferation;cell organization and biogenesis;other metabolic processes;stress response;developmental processes;signal transduction;other biological processes	plasma membrane;other membranes;cytosol;cytoskeleton;other cell component	signal transduction activity or receptor binding;cytoskeletal activity;other molecular function	Pf00017, Pf00018, Pf07653	54245	ENSRNOG00000025792	Crk	Q63768; rno:54245	VEGFA-VEGFR2 Pathway; PTK6 Regulates RHO GTPases, RAS GTPase and MAP kinases; Regulation of actin dynamics for phagocytic cup formation; Downstream signal transduction; MET receptor recycling; MET activates RAP1 and RAC1; Regulation of signaling by CBL; p130Cas linkage to MAPK signaling for integrins; ARMS-mediated activation	ErbB signaling pathway; Kit receptor signaling pathway; Focal adhesion; IL-3 signaling pathway; Regulation of actin cytoskeleton; MAPK signaling pathway; Insulin signaling; IL-2 signaling pathway; Integrin-mediated cell adhesion; Hepatocyte growth factor receptor signaling	19	0	1.082	0.951	0.711	1.078	0.97	1.133	1.101	0.805	0.868659	0.969472	0.930529	0.898101	0.836898	0.941429	0.987838	0.903702	90.1	90.9	116.4	92.8	91.4	118.5	2.74885e+07
High	Master Protein	A7VJC2	Heterogeneous nuclear ribonucleoproteins A2/B1 OS=Rattus norvegicus OX=10116 GN=Hnrnpa2b1 PE=1 SV=1	0	38.058	35	10	142	9	353	37.5	8.95	102.64	10	cell organization and biogenesis;DNA metabolism;RNA metabolism OR transcription;other metabolic processes;transport;developmental processes;other biological processes	non-structural extracellular;cytosol;nucleus;other cell component	nucleic acid binding activity;other molecular function	Pf00076	362361		Hnrnpa2b1	A7VJC1; A7VJC2; A7VJC3; A7VJC4; rno:362361	mRNA Splicing - Major Pathway; Processing of Capped Intron-Containing Pre-mRNA		2	1	0.694	0.717	0.898	0.849	1.259	1.098	1.078	0.994	0.905091	0.434822	0.940873	0.939465	0.81959	0.941429	0.996764	0.916777	90.6	82	118.9	93.2	98.3	117	1.53014e+07
High	Master Protein	P62961	Y-box-binding protein 1 OS=Rattus norvegicus OX=10116 GN=Ybx1 PE=2 SV=3	0	76.945	62	10	273	7	322	35.7	9.88	457.82	10	RNA metabolism OR transcription;other metabolic processes;transport;developmental processes;other biological processes	non-structural extracellular;nucleus;other cell component	nucleic acid binding activity;other molecular function	Pf00313	500538		Ybx1	P22568; P27817; P43482; P62961; Q4KMA4; rno:500538	Noncanonical activation of NOTCH3; mRNA Splicing - Major Pathway; Interferon gamma signaling; Processing of Capped Intron-Containing Pre-mRNA; mRNA Splicing - Minor Pathway	IL-2 signaling pathway	6	3	1.026	0.974	0.868	1.036	1.052	1.125	0.944	0.772	0.917064	0.999911	0.940873	0.939465	0.955152	0.941429	0.755531	0.903702	105.6	103.3	106	80.1	98	107	5.82713e+07
High	Master Protein	Q68FR9	Elongation factor 1-delta OS=Rattus norvegicus OX=10116 GN=Eef1d PE=1 SV=2	0	78.629	47	10	262	10	281	31.3	5.06	479.33	10	protein metabolism;other metabolic processes;other biological processes	cytosol;nucleus;other cell component	enzyme regulator activity;nucleic acid binding activity	Pf00736, Pf10587	300033		Eef1d	Q68FR9; rno:300033	Eukaryotic Translation Elongation	Translation factors	2	0	0.765	0.838	1.119	0.942	1.216	0.847	1.281	1.367	0.943866	0.868481	0.98424	0.999837	0.870852	0.975933	0.615739	0.978019	90.1	118.3	106.1	107.6	100.7	77.2	9.61538e+07
High	Master Protein	P32551	Cytochrome b-c1 complex subunit 2, mitochondrial OS=Rattus norvegicus OX=10116 GN=Uqcrc2 PE=1 SV=2	0	72.22	25	10	169	10	452	48.4	9.14	280.92	10	protein metabolism;other biological processes	other membranes;mitochondrion	other molecular function	Pf00675, Pf05193	293448	ENSRNOG00000036742	Uqcrc2	P32551; Q5XIR3; rno:293448	Respiratory electron transport		1	0	0.724	1.143	1.763	0.747	1.054	0.603	1.11	1.881	0.919792	0.914928	0.9364	0.813706	0.957674	0.897304	0.982722	0.911377	83.3	129.7	69.1	143.4	108.9	65.6	7.46802e+06
High	Master Protein	P0C5E3	Palladin (Fragment) OS=Rattus norvegicus OX=10116 GN=Palld PE=1 SV=1	0	31.52	17	10	103	10	603	66.7	6.27	76.81	10	cell adhesion;cell organization and biogenesis;stress response;developmental processes;other biological processes	plasma membrane;other membranes;cytoskeleton;nucleus;other cell component	cytoskeletal activity	Pf07679			Palld	P0C5E3			0	0	0.819	1.213	1.269	0.877	0.957	0.673	1.012	1.052	0.98218	0.831977	0.970682	0.96081	0.811072	0.941429	0.944297	0.941276	101.1	54.6	81.6	138.2	132.7	91.8	1.27705e+07
High	Master Protein	P84083	ADP-ribosylation factor 5 OS=Rattus norvegicus OX=10116 GN=Arf5 PE=1 SV=2	0	58.69	51	10	273	4	180	20.5	6.79	470.72	10	transport	plasma membrane;other membranes;ER/Golgi;other cell component	other molecular function	Pf00025	79117		Arf5	P26437; P84083; rno:79117	COPI-mediated anterograde transport; COPI-dependent Golgi-to-ER retrograde traffic		2	5	0.874	1.132	1.579	0.872	1.102	0.721	0.93	1.388	0.992464	0.902525	0.940873	0.952601	0.999527	0.941429	0.689097	0.971502	95.1	113.4	85.5	118.2	110.4	77.4	6.49423e+07
High	Master Protein	Q5M7U6	Actin-related protein 2 OS=Rattus norvegicus OX=10116 GN=Actr2 PE=2 SV=1	0	55.379	28	10	211	10	394	44.7	6.74	405.59	10	cell cycle OR cell proliferation;cell organization and biogenesis;stress response;transport;other biological processes	cytosol;cytoskeleton;nucleus;other cell component	cytoskeletal activity;other molecular function	Pf00022	289820		Actr2	Q5M7U6; rno:289820	Neutrophil degranulation; Clathrin-mediated endocytosis; Regulation of actin dynamics for phagocytic cup formation; RHO GTPases Activate WASPs and WAVEs; EPHB-mediated forward signaling		5	0	0.753	1.239	1.686	0.826	1.091	0.673	0.99	1.721	0.931925	0.757158	0.9364	0.901898	0.993624	0.941429	0.900245	0.911377	93.9	116.7	81.7	119.9	103.9	83.8	3.41588e+07
High	Master Protein	P62271	40S ribosomal protein S18 OS=Rattus norvegicus OX=10116 GN=Rps18 PE=1 SV=3	0	40.194	49	10	294	10	152	17.7	10.99	539.71	10	protein metabolism;other metabolic processes	cytosol;translational apparatus;nucleus;other cell component	nucleic acid binding activity;other molecular function	Pf00416	100360679; 294282	ENSRNOG00000033152	Rps18	A0JN05; P25232; P62271; rno:100360679; rno:294282	L13a-mediated translational silencing of Ceruloplasmin expression; Translation initiation complex formation; Formation of a pool of free 40S subunits; Formation of the ternary complex, and subsequently, the 43S complex; Ribosomal scanning and start codon recognition; GTP hydrolysis and joining of the 60S ribosomal subunit; Nonsense Mediated Decay (NMD) independent of the Exon Junction Complex (EJ…		10	0	0.844	1.126	1.305	0.853	1.015	0.666	1.095	1.411	0.992464	0.907093	0.970682	0.939465	0.896063	0.941429	0.994983	0.968509	145.8	102.7	76.6	98.4	105.8	70.8	6.65464e+07
High	Master Protein	P84092	AP-2 complex subunit mu OS=Rattus norvegicus OX=10116 GN=Ap2m1 PE=1 SV=1	0	33.799	20	10	129	10	435	49.6	9.54	133.37	10	cell organization and biogenesis;transport;other biological processes	plasma membrane;other membranes;other cell component	signal transduction activity or receptor binding;other molecular function	Pf00928, Pf01217	116563	ENSRNOG00000001709	Ap2m1	P20172; P53679; P84092; rno:116563	Cargo recognition for clathrin-mediated endocytosis; VLDLR internalisation and degradation; MHC class II antigen presentation; LDL clearance; Recycling pathway of L1; WNT5A-dependent internalization of FZD4; WNT5A-dependent internalization of FZD2, FZD5 and ROR2; Retrograde neurotrophin signalling; Trafficking of GluR2-containing AMPA receptors; Formation of annular gap junctions		12	0	0.593	1.009	3.207	0.458	1.108	0.692	0.727	2.332	0.775675	0.999911	0.389415	0.0126585	0.99096	0.941429	0.085186	0.822253	59.3	119.5	54.3	193.7	116	57.2	1.07636e+06
High	Master Protein	P09527	Ras-related protein Rab-7a OS=Rattus norvegicus OX=10116 GN=Rab7a PE=1 SV=2	0	34.599	52	10	137	10	207	23.5	6.7	170.91	10	cell organization and biogenesis;protein metabolism;other metabolic processes;transport;other biological processes	other membranes;cytosol;mitochondrion;ER/Golgi;other cytoplasmic organelle;other cell component	other molecular function	Pf00071	29448	ENSRNOG00000012247	Rab7a	P09527; Q4AEF6; rno:29448	MHC class II antigen presentation; RAB geranylgeranylation; RAB GEFs exchange GTP for GDP on RABs; Neutrophil degranulation; RAC1 GTPase cycle; TBC/RABGAPs; RAC2 GTPase cycle; RAC3 GTPase cycle; RHOF GTPase cycle; RHOD GTPase cycle; RHOG GTPase cycle; RHOQ GTPase cycle; RHOH GTPase cycle	Intracellular trafficking of CFTR	14	0	1.004	1.115	1.118	1.183	1.172	0.952	1.067	1.124	0.926344	0.92297	0.98424	0.818003	0.923423	0.978891	0.993305	0.966542	110.3	96	113.9	93	93.1	93.6	2.05935e+08
High	Master Protein	P61765	Syntaxin-binding protein 1 OS=Rattus norvegicus OX=10116 GN=Stxbp1 PE=1 SV=1	0	39.202	18	10	70	10	594	67.5	6.96	90.37	10	cell adhesion;cell-cell signaling;cell organization and biogenesis;stress response;transport;developmental processes;other biological processes	plasma membrane;other membranes;cytosol;cytoskeleton;nucleus;other cell component	other molecular function	Pf00995	25558	ENSRNOG00000015420	Stxbp1	P61765; Q28208; Q62759; Q64320; Q96TG8; rno:25558	Serotonin Neurotransmitter Release Cycle; Norepinephrine Neurotransmitter Release Cycle; Glutamate Neurotransmitter Release Cycle; Dopamine Neurotransmitter Release Cycle; Acetylcholine Neurotransmitter Release Cycle; GABA synthesis, release, reuptake and degradation	Insulin signaling	7	0	0.783	1.018	1.261	0.827	1.214	0.776	1.068	1.53	0.963995	0.999911	0.99967	0.921839	0.873962	0.955247	0.996764	0.941276	97	117	84.6	86.6	108.1	106.7	1.37691e+07
High	Master Protein	Q63009	Protein arginine N-methyltransferase 1 OS=Rattus norvegicus OX=10116 GN=Prmt1 PE=1 SV=1	0	48.004	29	10	186	10	353	40.5	5.6	280.46	10	cell organization and biogenesis;protein metabolism;RNA metabolism OR transcription;other metabolic processes;developmental processes;other biological processes	other membranes;cytosol;nucleus;other cell component	nucleic acid binding activity;other molecular function	Pf13649	60421		Prmt1	Q63009; rno:60421	RUNX1 regulates genes involved in megakaryocyte differentiation and platelet function; Estrogen-dependent gene expression; Extra-nuclear estrogen signaling; RMTs methylate histone arginines	Tryptophan metabolism	5	0	1.056	1.071	0.818	1.082	1.063	1.008	0.997	0.853	0.905977	0.951475	0.9364	0.90111	0.966334	0.958427	0.918336	0.911377	110.7	102.4	105.6	80.8	96.1	104.3	7.38045e+07
High	Master Protein	P55161	Nck-associated protein 1 OS=Rattus norvegicus OX=10116 GN=Nckap1 PE=2 SV=1	0	41.859	10	10	70	10	1128	128.8	6.61	59.44	10	cell organization and biogenesis;developmental processes;signal transduction;other biological processes	plasma membrane;other membranes;cytoskeleton;other cell component		Pf09735	58823		Nckap1	P55161; rno:58823	Regulation of actin dynamics for phagocytic cup formation; RHO GTPases Activate WASPs and WAVEs; VEGFA-VEGFR2 Pathway; RAC1 GTPase cycle; RAC2 GTPase cycle; RAC3 GTPase cycle	Regulation of actin cytoskeleton	7	0	1.124	1.163	1.132	0.904	1.026	0.686	1.08	1.322	0.858128	0.871152	0.991453	0.988253	0.940191	0.941429	0.994983	0.985817	86.7	107.3	82.7	122.9	107.5	92.9	5.05569e+06
High	Master Protein	P25286	V-type proton ATPase 116 kDa subunit a1 OS=Rattus norvegicus OX=10116 GN=Atp6v0a1 PE=1 SV=1	0	34.743	13	9	63	9	838	96.3	6.47	123.28	9	cell organization and biogenesis;transport;other biological processes	plasma membrane;other membranes;ER/Golgi;other cytoplasmic organelle;other cell component	transporter activity;other molecular function	Pf01496	29757		Atp6v0a1	P25286; rno:29757	Neutrophil degranulation; ROS and RNS production in phagocytes; Insulin receptor recycling; Transferrin endocytosis and recycling; Ion channel transport	Proximal tubule transporters	6	0	0.801	1.23	1.377	1.058	1.256	0.519	1.51	2.125	0.971036	0.793541	0.965067	0.921487	0.828376	0.448419	0.136075	0.902124	99.6	127.2	89.4	126.9	114.4	42.5	5.7701e+06
High	Master Protein	P21533	60S ribosomal protein L6 OS=Rattus norvegicus OX=10116 GN=Rpl6 PE=1 SV=5	0	36.199	26	9	287	9	298	33.5	10.74	376.44	9	cell organization and biogenesis;protein metabolism;other metabolic processes	cytosol;cytoskeleton;ER/Golgi;translational apparatus;nucleus;other cell component	nucleic acid binding activity;other molecular function	Pf01159, Pf03868	117042		Rpl6	P21533; Q4QRA9; Q64624; Q68G26; rno:117042	Nonsense Mediated Decay (NMD) independent of the Exon Junction Complex (EJC); Nonsense Mediated Decay (NMD) enhanced by the Exon Junction Complex (EJC); L13a-mediated translational silencing of Ceruloplasmin expression; Formation of a pool of free 40S subunits; GTP hydrolysis and joining of the 60S ribosomal subunit; SRP-dependent cotranslational protein targeting to membrane; Major pathway of rR…	TNF-alpha NF-kB signaling pathway	8	0	0.806	1.12	1.266	0.811	0.967	0.756	0.897	1.282	0.971036	0.914928	0.981115	0.888753	0.81959	0.941429	0.537828	0.999362	98	114.9	80.9	110.2	114.8	81.2	1.34823e+07
High	Master Protein	O35783	Calumenin OS=Rattus norvegicus OX=10116 GN=Calu PE=1 SV=1	0	96.425	34	9	478	9	315	37	4.58	1057.86	9	cell organization and biogenesis;stress response;developmental processes;other biological processes	non-structural extracellular;other membranes;cytosol;ER/Golgi;other cell component	enzyme regulator activity;other molecular function	Pf13202, Pf13833			Calu	O35783			0	0	0.865	0.779	0.774	0.973	0.979	1.139	1.138	0.808	0.994481	0.729733	0.9364	0.992112	0.838246	0.941429	0.957907	0.911377	92.9	102.7	115.2	93.9	97.1	98.2	2.98946e+08
High	Master Protein	B5DFC9	Nidogen-2 OS=Rattus norvegicus OX=10116 GN=Nid2 PE=2 SV=1	0	25.026	8	9	38	9	1396	152.9	5.47	15.82	9	cell adhesion	non-structural extracellular;extracellular matrix;other cell component	other molecular function	Pf00058, Pf00086, Pf06119, Pf07474, Pf07645, Pf12947	302248	ENSRNOG00000000341	Nid2	B5DFC9; Q5M812; rno:302248	Laminin interactions		1	0	0.654	1.047	1.007	1.241	1.738	1.253	1.387	1.398	0.893958	0.999911	0.970467	0.809262	0.0382793	0.912502	0.623125	0.954114	87.6	181.2	101.9	134.7	42.2	52.5	1.01003e+06
High	Master Protein	Q63560	Microtubule-associated protein 6 OS=Rattus norvegicus OX=10116 GN=Map6 PE=1 SV=1	0	33.18	18	9	95	9	952	100.4	9.44	80.33	9	cell organization and biogenesis;transport;developmental processes;other biological processes	other membranes;cytoskeleton;ER/Golgi;other cell component	cytoskeletal activity;other molecular function		29457		Map6	O88748; Q63560; Q6AYX8; rno:29457			0	0	1.153	0.863	0.697	1.128	1.002	1.133	1.038	0.751	0.841633	0.845049	0.9364	0.869615	0.893466	0.941429	0.987838	0.902124	108.4	98.6	94.3	94.8	90.4	113.5	4.73722e+06
High	Master Protein	O08557	N(G),N(G)-dimethylarginine dimethylaminohydrolase 1 OS=Rattus norvegicus OX=10116 GN=Ddah1 PE=1 SV=3	0	49.848	35	9	177	8	285	31.4	6.13	292.92	9	other metabolic processes;other biological processes		other molecular function	Pf02274	64157	ENSRNOG00000014613	Ddah1	O08557; rno:64157	eNOS activation		1	1	0.882	1.08	1.365	0.941	1.128	0.86	1.062	1.481	0.987519	0.944622	0.968119	0.998778	0.974755	0.986613	0.987838	0.953444	96.6	110.1	89.7	122.7	95.1	85.7	3.45779e+07
High	Master Protein	Q920J4	Thioredoxin-like protein 1 OS=Rattus norvegicus OX=10116 GN=Txnl1 PE=1 SV=3	0	42.455	40	9	170	9	289	32.2	4.96	194.23	9		cytosol;nucleus;other cell component	other molecular function	Pf00085, Pf06201	140922	ENSRNOG00000018818	Txnl1	Q920J4; rno:140922	RHOU GTPase cycle; RHOV GTPase cycle; RHOBTB1 GTPase cycle; RND3 GTPase cycle; RND1 GTPase cycle; RND2 GTPase cycle; RHOBTB2 GTPase cycle		7	0	1.163	1.107	0.839	1.197	1.113	1.124	0.974	0.818	0.854738	0.927466	0.9364	0.793973	0.99096	0.941429	0.852579	0.903702	110.8	99.2	101.5	87.6	95.2	105.8	3.42766e+07
High	Master Protein	P18420	Proteasome subunit alpha type-1 OS=Rattus norvegicus OX=10116 GN=Psma1 PE=1 SV=2	0	45.423	38	9	179	9	263	29.5	6.61	176.17	9	protein metabolism;other metabolic processes;other biological processes	cytoskeleton;nucleus;other cell component	other molecular function	Pf00227, Pf10584	29668	ENSRNOG00000011745	Psma1	P18420; rno:29668	Neddylation; Ub-specific processing proteases; Regulation of RAS by GAPs; Autodegradation of the E3 ubiquitin ligase COP1; Activation of NF-kappaB in B cells; Oxygen-dependent proline hydroxylation of Hypoxia-inducible Factor Alpha; Cross-presentation of soluble exogenous antigens (endosomes); Autodegradation of Cdh1 by Cdh1:APC/C; SCF-beta-TrCP mediated degradation of Emi1; APC/C:Cdc20 mediated …		44	0	0.824	1.311	1.479	1.085	1.389	0.908	0.948	1.352	0.981706	0.591168	0.95208	0.899402	0.401735	0.99921	0.771678	0.982171	99.6	128.1	78.2	122.2	88.8	83.2	3.3682e+07
High	Master Protein	Q62724	DNA replication licensing factor MCM6 (Fragment) OS=Rattus norvegicus OX=10116 GN=Mcm6 PE=1 SV=2	0	44.351	22	9	56	9	507	57.3	5.11	126.04	9	cell cycle OR cell proliferation;cell organization and biogenesis;DNA metabolism;other metabolic processes	nucleus;other cell component	nucleic acid binding activity;other molecular function	Pf00493, Pf17855, Pf18263			Mcm6	Q62724			0	0	0.668	1.03	1.416	0.877	1.006	0.866	0.942	1.215	0.88236	0.995675	0.965067	0.958787	0.882639	0.986613	0.745566	0.985817	90.6	105.7	95.4	120.3	101.6	86.4	2.29169e+07
High	Master Protein	P04906	Glutathione S-transferase P OS=Rattus norvegicus OX=10116 GN=Gstp1 PE=1 SV=2	0	57.307	56	9	450	9	210	23.4	7.36	540.99	9	cell cycle OR cell proliferation;other metabolic processes;stress response;developmental processes;other biological processes	plasma membrane;other membranes;cytosol;mitochondrion;nucleus;other cell component	enzyme regulator activity;other molecular function	Pf02798, Pf14497	24426	ENSRNOG00000018237	Gstp1	P04906; rno:24426	Neutrophil degranulation; Glutathione conjugation; Detoxification of Reactive Oxygen Species; Paracetamol ADME	Metapathway biotransformation	5	0	1.352	0.95	0.701	1.25	0.899	1.122	1.101	0.755	0.618502	0.998642	0.9364	0.719263	0.554633	0.941429	0.988351	0.902124	114	87.7	118.8	78.5	93.9	107.1	3.10239e+08
High	Master Protein	Q32PZ3	Protein unc-45 homolog A OS=Rattus norvegicus OX=10116 GN=Unc45a PE=2 SV=1	0	31.247	11	9	46	9	944	103.2	6.19	33.43	9	other biological processes	nucleus;other cell component	other molecular function	Pf11701, Pf13181, Pf13432	308759	ENSRNOG00000012357	Unc45a	Q32PZ3; rno:308759			0	0	0.628	1.161	1.936	0.762	1.256	0.809	1.118	1.793	0.857134	0.882236	0.934972	0.848185	0.870852	0.958427	0.968539	0.911377	55.8	98.3	76	124.5	88.4	157	1.83553e+06
High	Master Protein	P50503	Hsc70-interacting protein OS=Rattus norvegicus OX=10116 GN=St13 PE=1 SV=1	0	44.6	25	9	272	9	368	41.3	5.39	328.63	9	other biological processes	cytosol;other cell component	other molecular function	Pf17830, Pf18253	81800		St13	P50503; rno:81800	Regulation of HSF1-mediated heat shock response		1	0	1.181	0.9	0.624	1.055	0.922	1.027	1.203	0.739	0.840641	0.944486	0.930529	0.935489	0.661204	0.957184	0.852579	0.902124	106.2	89.5	120.8	77.6	100.4	105.6	1.56436e+08
High	Master Protein	P13697	NADP-dependent malic enzyme OS=Rattus norvegicus OX=10116 GN=Me1 PE=1 SV=2	0	26.559	14	9	142	9	572	64	6.93	185.74	9	cell organization and biogenesis;other metabolic processes;other biological processes	cytosol;mitochondrion;other cell component	other molecular function	Pf00390, Pf03949			Me1	P13697	Pyruvate metabolism		1	0	0.84	1.374	1.811	0.884	1.059	0.826	0.877	1.474	0.989651	0.469231	0.9364	0.966492	0.960794	0.975933	0.525393	0.953444	94.8	123.8	73.1	124.7	101.5	82.1	1.03126e+07
High	Master Protein	P62703	40S ribosomal protein S4, X isoform OS=Rattus norvegicus OX=10116 GN=Rps4x PE=2 SV=2	0	45.08	34	9	277	9	263	29.6	10.15	474.1	9	protein metabolism;other metabolic processes;other biological processes	cytosol;translational apparatus;nucleus;other cell component	nucleic acid binding activity;other molecular function	Pf00467, Pf00900, Pf01479, Pf08071, Pf16121	100362640	ENSRNOG00000029574	Rps4x	P12631; P12750; P27576; P55831; P62703; Q14727; rno:100362640	Nonsense Mediated Decay (NMD) independent of the Exon Junction Complex (EJC); Nonsense Mediated Decay (NMD) enhanced by the Exon Junction Complex (EJC); L13a-mediated translational silencing of Ceruloplasmin expression; Translation initiation complex formation; Formation of a pool of free 40S subunits; Formation of the ternary complex, and subsequently, the 43S complex; Ribosomal scanning and sta…		10	0	0.991	1.178	1.238	0.953	1.045	0.72	1.098	1.429	0.926997	0.860054	0.98424	0.995187	0.94885	0.941429	0.991429	0.968509	112.7	109.9	85.9	109	107.7	74.9	2.24394e+07
High	Master Protein	P61983	14-3-3 protein gamma OS=Rattus norvegicus OX=10116 GN=Ywhag PE=1 SV=2	0	58.155	40	9	444	4	247	28.3	4.89	638.97	9	transport;signal transduction;other biological processes	other cell component	signal transduction activity or receptor binding;enzyme regulator activity;cytoskeletal activity;other molecular function	Pf00244	56010	ENSRNOG00000001436	Ywhag	A0JPM0; O70457; P35214; P61983; Q9UDP2; Q9UN99; rno:56010	TP53 Regulates Metabolic Genes; Regulation of PLK1 Activity at G2/M Transition; Loss of Nlp from mitotic centrosomes; Recruitment of mitotic centrosome proteins and complexes; Recruitment of NuMA to mitotic centrosomes; Anchoring of the basal body to the plasma membrane; AURKA Activation by TPX2; RHO GTPases activate PKNs; Regulation of localization of FOXO transcription factors; Chk1/Chk2(Cds1) …	Myometrial relaxation and contraction pathways; TNF-alpha NF-kB signaling pathway	14	0	1.155	0.86	0.69	1.032	0.899	1.024	1.131	0.81	0.857134	0.902525	0.9364	0.94123	0.554633	0.957184	0.963176	0.911377	110.8	87.8	118.3	80.9	98.2	103.9	1.2193e+08
High	Master Protein	Q5XI73	Rho GDP-dissociation inhibitor 1 OS=Rattus norvegicus OX=10116 GN=Arhgdia PE=1 SV=1	0	89.39	55	9	409	9	204	23.4	5.2	534.41	9	signal transduction;other biological processes	non-structural extracellular;plasma membrane;other membranes;cytosol;nucleus;other cell component	enzyme regulator activity;other molecular function	Pf02115	360678	ENSRNOG00000036688	Arhgdia	Q5XI73; rno:360678	RAC1 GTPase cycle; RHOA GTPase cycle; RAC2 GTPase cycle; RHOC GTPase cycle; CDC42 GTPase cycle; RHOG GTPase cycle; RHOH GTPase cycle; Axonal growth inhibition (RHOA activation); Axonal growth stimulation		9	0	1.361	0.856	0.486	1.182	0.917	1.147	1.26	0.598	0.612582	0.895502	0.674309	0.821215	0.642984	0.941429	0.683733	0.691437	108.8	90.9	125.8	76.3	93	105.2	4.6195e+08
High	Master Protein	Q8VHF5	Citrate synthase, mitochondrial OS=Rattus norvegicus OX=10116 GN=Cs PE=1 SV=1	0	37.904	19	9	240	9	466	51.8	8.35	211.01	9	other metabolic processes	mitochondrion	other molecular function	Pf00285	170587		Cs	Q8VHF5; rno:170587	Citric acid cycle (TCA cycle)	TCA cycle; Hexoses metabolism in proximal tubules	3	0	0.915	0.944	0.948	0.988	1.113	0.931	1.227	1.102	0.971036	0.993195	0.95208	0.976302	0.988388	0.986613	0.788896	0.956127	103.2	103.9	109.2	93.8	98.1	91.7	5.08522e+07
High	Master Protein	Q5I0D7	Xaa-Pro dipeptidase OS=Rattus norvegicus OX=10116 GN=Pepd PE=2 SV=1	0	34.379	20	9	78	9	492	54.7	5.95	123.67	9	protein metabolism;other metabolic processes;other biological processes		other molecular function	Pf00557, Pf05195	292808	ENSRNOG00000052945	Pepd	Q5I0D7; rno:292808			0	0	1.309	0.873	0.594	0.977	0.975	1.1	1.284	0.67	0.608451	0.868481	0.871811	0.976302	0.870852	0.941429	0.623125	0.83031	119.7	77.9	140	66.1	84.7	111.6	3.02184e+07
High	Master Protein	P63095	Guanine nucleotide-binding protein G(s) subunit alpha isoforms short OS=Rattus norvegicus OX=10116 GN=Gnas PE=1 SV=1	0	36.596	28	9	101	8	394	45.6	5.96	154.6	9	cell adhesion;cell organization and biogenesis;DNA metabolism;other metabolic processes;stress response;developmental processes;signal transduction;other biological processes	plasma membrane;other membranes;cytosol;ER/Golgi;nucleus;other cytoplasmic organelle;other cell component	signal transduction activity or receptor binding;enzyme regulator activity;cytoskeletal activity;other molecular function	Pf00503	24896	ENSRNOG00000047374	Gnas	P04894; P08755; P63095; Q05087; Q45QM7; Q9Z1R8		G protein signaling pathways	1	1	0.773	0.909	1.386	0.92	1.191	0.796	1.316	1.557	0.949573	0.951475	0.965067	0.994997	0.895057	0.958427	0.504539	0.943899	84.7	116.9	96.4	125.1	99.9	77	3.01777e+07
High	Master Protein	O88902	Tyrosine-protein phosphatase non-receptor type 23 (Fragment) OS=Rattus norvegicus OX=10116 GN=Ptpn23 PE=1 SV=2	0	31.312	8	9	62	9	1499	163.4	6.8	30.73	9	cell organization and biogenesis;protein metabolism;other metabolic processes;transport;other biological processes	cytosol;cytoskeleton;nucleus;other cytoplasmic organelle;other cell component	other molecular function	Pf00102, Pf03097, Pf13949			Ptpn23	O88902; Q9QZP8			0	0	0.688	1.108	1.788	0.779	1.126	0.827	1.17	2.137	0.909677	0.944486	0.9364	0.871913	0.988388	0.962519	0.940112	0.902124	79	132.4	67.7	156.7	119.1	45.1	1.6297e+06
High	Master Protein	Q6MG48	Protein PRRC2A OS=Rattus norvegicus OX=10116 GN=Prrc2a PE=1 SV=1	0	30.778	7	9	57	9	2161	228.9	9.45	33.09	9	other biological processes	nucleus;other cell component		Pf07001	294250		Prrc2a	Q6MG48; rno:294250			0	0	1.23	1.649	1.007	1.426	0.891	1.118	0.766	0.752	0.808091	0.0647173	0.970467	0.567339	0.682875	0.941429	0.255035	0.903702	88.9	115.8	79.2	112.4	98	105.6	813668
High	Master Protein	P17425	Hydroxymethylglutaryl-CoA synthase, cytoplasmic OS=Rattus norvegicus OX=10116 GN=Hmgcs1 PE=1 SV=1	0	72.308	26	9	160	9	520	57.4	5.88	213.01	9	other metabolic processes;developmental processes;other biological processes	cytosol	other molecular function	Pf01154, Pf08540	29637	ENSRNOG00000016552	Hmgcs1	P17425; rno:29637	Cholesterol biosynthesis	Cholesterol metabolism	2	0	0.75	2.164	1.659	0.839	1.178	0.553	0.704	1.058	0.929749	0.000750078	0.9364	0.921487	0.913158	0.684321	0.0234241	0.941276	119.9	145.3	49.9	84.2	133.5	67.1	3.9257e+07
High	Master Protein	P25235	Dolichyl-diphosphooligosaccharide--protein glycosyltransferase subunit 2 OS=Rattus norvegicus OX=10116 GN=Rpn2 PE=2 SV=2	0	53.897	17	9	187	9	631	69	5.97	295.94	9	protein metabolism;other metabolic processes;other biological processes	other membranes;ER/Golgi;nucleus;other cytoplasmic organelle	translation activity	Pf05817	64701	ENSRNOG00000007492	Rpn2	P25235; Q6P9X0; rno:64701		Proteasome degradation	1	0	0.647	0.936	1.55	0.711	1.095	0.524	1.425	2.278	0.859042	0.985073	0.940873	0.710169	0.997746	0.531372	0.214727	0.886037	77.5	135.1	75.5	145.1	112.2	54.6	9.16624e+06
High	Master Protein	Q6AXQ0	SUMO-activating enzyme subunit 1 OS=Rattus norvegicus OX=10116 GN=Sae1 PE=2 SV=1	0	33.906	28	9	131	9	349	38.5	5.16	141.56	9	protein metabolism;other metabolic processes;other biological processes	nucleus;other cell component	other molecular function	Pf00899	308384	ENSRNOG00000015128	Sae1	Q6AXQ0; rno:308384	SUMO is transferred from E1 to E2 (UBE2I, UBC9); SUMO is conjugated to E1 (UBA2:SAE1)		2	0	0.833	1.166	1.248	0.943	1.166	0.821	0.963	1.216	0.983045	0.868481	0.98424	0.999685	0.938229	0.966029	0.825543	0.982171	116.9	93.6	98.9	88.1	88.1	114.5	3.4363e+07
High	Master Protein	P47245	Nardilysin OS=Rattus norvegicus OX=10116 GN=Nrdc PE=1 SV=1	0	33.627	8	9	61	9	1161	132.9	4.89	70.96	9	protein metabolism;other biological processes	mitochondrion;other cell component	other molecular function	Pf00675, Pf05193, Pf16187	25499		Nrdc	O35836; P47245; rno:25499			0	0	0.743	1.108	1.191	0.838	1.128	0.654	0.93	1.39	0.928745	0.937258	0.99967	0.930536	0.980693	0.941429	0.775932	0.968509	82.1	114.6	79.3	125.8	114.7	83.5	4.29796e+06
High	Master Protein	Q62969	Prostacyclin synthase OS=Rattus norvegicus OX=10116 GN=Ptgis PE=2 SV=1	0	31.168	22	9	106	9	501	57.1	6.81	112.17	9	other metabolic processes;stress response;developmental processes;signal transduction;other biological processes	non-structural extracellular;plasma membrane;other membranes;ER/Golgi;nucleus;other cell component	other molecular function	Pf00067	25527	ENSRNOG00000008245	Ptgis	Q62969; rno:25527	Nicotinamide salvaging; Eicosanoids; Synthesis of bile acids and bile salts via 7alpha-hydroxycholesterol; Synthesis of bile acids and bile salts via 27-hydroxycholesterol; Synthesis of bile acids and bile salts via 24-hydroxycholesterol; Synthesis of Prostaglandins (PG) and Thromboxanes (TX); Sterols are 12-hydroxylated by CYP8B1	Selenium micronutrient network ; Folic acid network; Adipogenesis; Prostaglandin synthesis and regulation; Burn wound healing	12	0	0.676	1.036	1.52	0.891	1.317	0.722	1.21	1.89	0.88236	0.999911	0.940873	0.973807	0.703068	0.941429	0.834405	0.911377	95	148.8	70.9	115.7	89.3	80.3	4.85023e+06
High	Master Protein	Q6NYB7	Ras-related protein Rab-1A OS=Rattus norvegicus OX=10116 GN=Rab1A PE=1 SV=3	0	38.08	51	9	205	4	205	22.7	6.21	261.26	9	cell adhesion;cell-cell signaling;cell organization and biogenesis;other metabolic processes;stress response;transport;signal transduction;other biological processes	other membranes;cytosol;ER/Golgi;other cytoplasmic organelle;other cell component	other molecular function	Pf00071	81754	ENSRNOG00000004992	Rab1A	P05711; Q6NYB7; rno:81754	COPI-mediated anterograde transport; COPI-dependent Golgi-to-ER retrograde traffic; RAB GEFs exchange GTP for GDP on RABs; COPII-mediated vesicle transport; RAB geranylgeranylation; Golgi Cisternae Pericentriolar Stack Reorganization		6	3	0.871	1.073	1.31	0.854	1.12	0.769	1.028	1.301	0.992464	0.951475	0.970682	0.939465	0.984579	0.949867	0.957907	0.993627	89.8	117.7	82.3	122.6	104.9	82.6	3.38407e+07
High	Master Protein	Q99376	Transferrin receptor protein 1 OS=Rattus norvegicus OX=10116 GN=Tfrc PE=1 SV=2	0	27.78	13	9	41	9	761	85.8	6.18	35.62	9	stress response;transport;signal transduction;other biological processes	non-structural extracellular;plasma membrane;other membranes;mitochondrion;nucleus;other cytoplasmic organelle;other cell component	nucleic acid binding activity;other molecular function	Pf02225, Pf04253, Pf04389	64678	ENSRNOG00000001766	Tfrc	G3V679; Q99376; rno:64678	Cargo recognition for clathrin-mediated endocytosis; Golgi Associated Vesicle Biogenesis; RAC1 GTPase cycle; RHOA GTPase cycle; RHOB GTPase cycle; RHOC GTPase cycle; RAC2 GTPase cycle; RAC3 GTPase cycle; RHOG GTPase cycle; RHOQ GTPase cycle; RHOH GTPase cycle; RND1 GTPase cycle; Transferrin endocytosis and recycling; RND2 GTPase cycle		15	0	0.717	1.393	1.762	0.923	1.449	0.805	0.9	1.411	0.926344	0.355179	0.9364	0.994997	0.463626	0.958427	0.683733	0.960137	100.2	108.4	73.4	109.9	113.4	94.7	3.98771e+06
High	Master Protein	O55012	Phosphatidylinositol-binding clathrin assembly protein OS=Rattus norvegicus OX=10116 GN=Picalm PE=1 SV=1	0	40.26	14	9	88	9	640	69.2	8.46	99.85	9	cell organization and biogenesis;transport;developmental processes;other biological processes	plasma membrane;other membranes;ER/Golgi;nucleus;other cytoplasmic organelle;other cell component	signal transduction activity or receptor binding;cytoskeletal activity;other molecular function	Pf07651	89816		Picalm	O55011; O55012; rno:89816	Cargo recognition for clathrin-mediated endocytosis; RND3 GTPase cycle; Golgi Associated Vesicle Biogenesis		4	0	0.67	1.012	1.742	0.711	1.139	0.827	0.848	1.264	0.887718	0.999911	0.9364	0.723021	0.968163	0.97074	0.437279	0.996088	63.2	127.6	75.1	140.6	107.4	86.1	2.64325e+06
High	Master Protein	O89049	Thioredoxin reductase 1, cytoplasmic OS=Rattus norvegicus OX=10116 GN=Txnrd1 PE=1 SV=5	0	41.59	20	9	225	9	499	54.6	6.47	296.95	9	cell cycle OR cell proliferation;other metabolic processes;stress response;developmental processes;other biological processes	cytosol;mitochondrion;nucleus;other cell component	other molecular function	Pf00070, Pf00890, Pf02852			Txnrd1	O89049; Q5U344; Q9JKZ3; Q9JKZ4; Q9R1I3	Interconversion of nucleotide di- and triphosphates; TP53 Regulates Metabolic Genes; Detoxification of Reactive Oxygen Species; Metabolism of ingested MeSeO2H into MeSeH		4	0	1.082	0.929	0.83	1.084	1.033	1.028	1.159	0.979	0.896152	0.97454	0.9364	0.899402	0.928853	0.956362	0.927572	0.916777	101.6	98.8	113.1	93.9	97.7	94.7	6.25348e+07
High	Master Protein	P18757	Cystathionine gamma-lyase OS=Rattus norvegicus OX=10116 GN=Cth PE=1 SV=2	0	34.681	24	9	124	9	398	43.6	7.96	128.54	9	cell organization and biogenesis;protein metabolism;other metabolic processes;other biological processes	cytosol;other cell component	other molecular function	Pf01053	24962		Cth	P18757; rno:24962	Degradation of cysteine and homocysteine; Cysteine formation from homocysteine		2	0	0.966	1.452	0.976	0.945	1.029	0.962	0.691	0.714	0.943866	0.284381	0.95208	0.999837	0.921236	0.975933	0.00862511	0.875864	105.1	104.6	81.5	83	122.4	103.5	2.74603e+07
High	Master Protein	B0BNA7	Eukaryotic translation initiation factor 3 subunit I OS=Rattus norvegicus OX=10116 GN=Eif3i PE=2 SV=1	0	50.688	38	9	176	9	325	36.4	5.64	312.49	9	cell organization and biogenesis;protein metabolism;other metabolic processes	translational apparatus;other cell component	nucleic acid binding activity;other molecular function	Pf00400	682390		Eif3i	B0BNA7; rno:682390	L13a-mediated translational silencing of Ceruloplasmin expression; Translation initiation complex formation; Formation of a pool of free 40S subunits; Formation of the ternary complex, and subsequently, the 43S complex; Ribosomal scanning and start codon recognition; GTP hydrolysis and joining of the 60S ribosomal subunit		6	0	0.988	0.866	0.746	0.863	0.835	0.913	1.102	0.827	0.927352	0.907355	0.9364	0.939465	0.240797	0.995353	0.987838	0.911377	92.1	108.5	97.7	104	108.7	89	1.51234e+07
High	Master Protein	Q8VHK7	Hepatoma-derived growth factor OS=Rattus norvegicus OX=10116 GN=Hdgf PE=1 SV=2	0	50.1	49	9	174	8	237	26.5	4.81	223.85	9	cell organization and biogenesis;RNA metabolism OR transcription;signal transduction;other biological processes	non-structural extracellular;nucleus;other cell component	signal transduction activity or receptor binding;cytoskeletal activity;nucleic acid binding activity;other molecular function	Pf00855	114499	ENSRNOG00000042261	Hdgf	Q8VHK7; Q923W3; rno:114499			0	1	1.276	0.892	0.585	1.198	0.979	1.188	1.097	0.771	0.739575	0.937258	0.897895	0.792339	0.836898	0.941429	0.993305	0.903702	100.3	93.1	125.4	74.5	95.2	111.5	8.52233e+07
High	Master Protein	Q9WVB1	Ras-related protein Rab-6A OS=Rattus norvegicus OX=10116 GN=Rab6a PE=1 SV=2	0	34.393	32	9	189	8	208	23.6	5.54	252.1	9	protein metabolism;other metabolic processes;transport;signal transduction;other biological processes	other membranes;cytosol;ER/Golgi;other cell component	cytoskeletal activity;other molecular function	Pf00071	84379		Rab6a	Q9WVB1	Neutrophil degranulation; RAB geranylgeranylation; RAB GEFs exchange GTP for GDP on RABs; Retrograde transport at the Trans-Golgi-Network; COPI-independent Golgi-to-ER retrograde traffic; TBC/RABGAPs		6	1	0.89	0.974	1.04	1.134	1.142	0.933	1.122	1.103	0.983045	0.999911	0.970467	0.869615	0.960794	0.986613	0.974515	0.956127	96.1	114.8	91.1	112	98.3	87.7	5.28349e+07
High	Master Protein	I6L9G5	Reticulocalbin-3 OS=Rattus norvegicus OX=10116 GN=Rcn3 PE=1 SV=1	0	123.367	35	9	390	9	328	37.9	4.87	537.39	9	protein metabolism;other metabolic processes;stress response;transport;developmental processes;other biological processes	ER/Golgi	other molecular function	Pf13202	494125	ENSRNOG00000043007	Rcn3	I6L9G5; rno:494125			0	0	1.069	0.739	0.659	1.208	1.188	1.156	1.367	0.89	0.904127	0.581675	0.934972	0.785323	0.899146	0.941429	0.362566	0.911377	95.3	101.8	130	94.4	76	102.5	1.09014e+08
High	Master Protein	Q4V7C7	Actin-related protein 3 OS=Rattus norvegicus OX=10116 GN=Actr3 PE=1 SV=1	0	37.945	23	9	164	9	418	47.3	5.88	353.8	9	cell cycle OR cell proliferation;cell organization and biogenesis;stress response;developmental processes;other biological processes	other membranes;cytoskeleton;ER/Golgi;nucleus;other cell component	cytoskeletal activity;other molecular function	Pf00022	81732	ENSRNOG00000003206	Actr3	A9CM89; A9CM90; Q4V7C7; rno:81732	Clathrin-mediated endocytosis; Regulation of actin dynamics for phagocytic cup formation; RHO GTPases Activate WASPs and WAVEs; EPHB-mediated forward signaling		4	0	0.755	1.132	1.758	0.819	1.085	0.686	1.02	1.752	0.932609	0.902525	0.9364	0.895186	0.989418	0.941429	0.944297	0.911377	82.9	120.5	70.7	131.1	110.5	84.3	1.83e+07
High	Master Protein	Q5U1Z0	Rab3 GTPase-activating protein non-catalytic subunit OS=Rattus norvegicus OX=10116 GN=Rab3gap2 PE=1 SV=2	0	32.579	7	9	71	9	1386	154.3	5.94	74.47	9	other biological processes	plasma membrane;other membranes;ER/Golgi;other cell component	enzyme regulator activity;other molecular function	Pf14655, Pf14656	289350		Rab3gap2	Q5U1Z0; rno:289350	RAB GEFs exchange GTP for GDP on RABs; COPI-independent Golgi-to-ER retrograde traffic		2	0	0.605	1.091	1.784	0.67	1.165	0.714	1.205	1.948	0.799434	0.951475	0.9364	0.601084	0.938229	0.941429	0.872594	0.911377	66.3	115.8	60	150.3	106	101.6	3.06317e+06
High	Master Protein	O88656	Actin-related protein 2/3 complex subunit 1B OS=Rattus norvegicus OX=10116 GN=Arpc1b PE=1 SV=3	0	62.407	30	9	216	9	372	41	8.35	274.43	9	cell organization and biogenesis;other biological processes	cytoskeleton;nucleus;other cell component	cytoskeletal activity;other molecular function	Pf00400	54227	ENSRNOG00000000991	Arpc1b	O88656; rno:54227	EPHB-mediated forward signaling; Regulation of actin dynamics for phagocytic cup formation; RHO GTPases Activate WASPs and WAVEs		3	0	0.619	1.125	1.639	0.712	1.2	0.727	0.892	1.468	0.821742	0.907093	0.9364	0.714025	0.882475	0.941429	0.51591	0.956453	68.7	124.7	82.2	123.5	114.4	86.5	1.0906e+07
High	Master Protein	P62243	40S ribosomal protein S8 OS=Rattus norvegicus OX=10116 GN=Rps8 PE=1 SV=2	0	63.197	44	9	261	9	208	24.2	10.32	512.9	9	protein metabolism;RNA metabolism OR transcription;other metabolic processes;other biological processes	other membranes;cytosol;translational apparatus;nucleus;other cell component	other molecular function	Pf01201	65136		Rps8	P09058; P62243; rno:65136	Nonsense Mediated Decay (NMD) independent of the Exon Junction Complex (EJC); Nonsense Mediated Decay (NMD) enhanced by the Exon Junction Complex (EJC); L13a-mediated translational silencing of Ceruloplasmin expression; Translation initiation complex formation; Formation of a pool of free 40S subunits; Formation of the ternary complex, and subsequently, the 43S complex; Ribosomal scanning and sta…		10	0	0.692	1.211	1.816	0.83	1.065	0.689	0.978	1.748	0.905091	0.794186	0.9364	0.909467	0.969706	0.941429	0.86377	0.911377	87.3	128.9	70.7	129.3	109	74.7	1.89346e+07
High	Master Protein	Q5PQX1	Torsin-1A-interacting protein 1 OS=Rattus norvegicus OX=10116 GN=Tor1aip1 PE=1 SV=1	0	38.668	26	9	94	9	583	65.6	6.42	66.06	9	cell organization and biogenesis;other biological processes	other membranes;nucleus	cytoskeletal activity;other molecular function	Pf05609, Pf20443	246314	ENSRNOG00000003946	Tor1aip1	Q5PQX1; Q62741; Q62754; rno:246314	RHOF GTPase cycle; RHOD GTPase cycle		2	0	0.704	0.92	1.259	0.899	1.342	0.817	1.162	1.455	0.910705	0.927503	0.991493	0.976302	0.651039	0.968457	0.922488	0.955596	68.7	117.5	98.2	134.4	92.5	88.6	3.71262e+06
High	Master Protein	P21396	Amine oxidase [flavin-containing] A OS=Rattus norvegicus OX=10116 GN=Maoa PE=1 SV=1	0	27.699	17	9	82	9	526	59.5	7.93	108.45	9	other metabolic processes;other biological processes	other membranes;mitochondrion	other molecular function	Pf01593			Maoa	P21396; Q63817	Norepinephrine Neurotransmitter Release Cycle; Enzymatic degradation of dopamine by COMT; Metabolism of serotonin; Biogenic amines are oxidatively deaminated to aldehydes by MAOA and MAOB; Enzymatic degradation of Dopamine by monoamine oxidase		6	0	1.524	1.169	0.969	1.559	1.068	0.766	1.042	1.346	0.217005	0.879041	0.940873	0.119052	0.978656	0.943615	0.987838	0.985239	132.5	79.7	101.6	106	88.6	91.5	1.19685e+07
High	Master Protein	Q8R491	EH domain-containing protein 3 OS=Rattus norvegicus OX=10116 GN=Ehd3 PE=1 SV=2	0	30.017	19	9	71	5	535	60.8	6.46	76.09	9	cell organization and biogenesis;other metabolic processes;transport;other biological processes	plasma membrane;other membranes;cytosol;other cytoplasmic organelle;other cell component	other molecular function	Pf00350, Pf12763, Pf16880, Pf18150	192249	ENSRNOG00000007744	Ehd3	Q8R491; rno:192249	Factors involved in megakaryocyte development and platelet production		1	4	0.755	1.228	1.791	0.86	1.146	0.634	0.912	1.758	0.936988	0.780751	0.9364	0.939465	0.960794	0.917315	0.721515	0.911377	141.9	90.3	49.8	88.1	80.4	149.6	1.19586e+07
High	Master Protein	P61206	ADP-ribosylation factor 3 OS=Rattus norvegicus OX=10116 GN=Arf3 PE=2 SV=2	0	56.565	50	9	290	4	181	20.6	7.43	486.74	9	transport	plasma membrane;other membranes;ER/Golgi;other cell component	other molecular function	Pf00025	140940	ENSRNOG00000054775	Arf3	P16587; P61206; rno:140940	COPI-mediated anterograde transport; COPI-dependent Golgi-to-ER retrograde traffic; Synthesis of PIPs at the Golgi membrane		3	0	0.997	1.044	0.915	1.071	1.084	0.956	1.049	0.911	0.926344	0.978792	0.940873	0.916124	0.988388	0.975933	0.982722	0.911377	102.4	110.1	95.6	103.6	96.4	92	7.50721e+07
High	Master Protein	Q6P6R2	Dihydrolipoyl dehydrogenase, mitochondrial OS=Rattus norvegicus OX=10116 GN=Dld PE=1 SV=1	0	54.025	20	9	213	9	509	54	7.87	212.74	9	protein metabolism;other metabolic processes;developmental processes;other biological processes	cytoskeleton;mitochondrion;nucleus;other cytoplasmic organelle;other cell component	other molecular function	Pf02852, Pf07992	298942		Dld	Q6P6R2; rno:298942	Branched-chain amino acid catabolism; Glycine degradation; Signaling by Retinoic Acid; Citric acid cycle (TCA cycle); Lysine catabolism; Regulation of pyruvate dehydrogenase (PDH) complex	TCA cycle; Beta-oxidation meta-pathway; Hexoses metabolism in proximal tubules	11	0	1.277	0.987	0.663	1.173	0.907	1.117	1.067	0.708	0.739252	0.999911	0.934972	0.838972	0.592782	0.941429	0.993796	0.883038	111.3	93.6	109.6	80.9	98.2	106.4	8.63129e+07
High	Master Protein	P51635	Aldo-keto reductase family 1 member A1 OS=Rattus norvegicus OX=10116 GN=Akr1a1 PE=1 SV=2	0	56.346	31	9	240	8	325	36.5	7.31	375.68	9	other metabolic processes;other biological processes	plasma membrane;other membranes;cytosol;other cell component	other molecular function	Pf00248	78959	ENSRNOG00000016727	Akr1a1	P51635; rno:78959	Glutathione conjugation; Formation of xylulose-5-phosphate	Metapathway biotransformation	3	1	0.811	1.149	1.373	0.925	1.129	0.727	1.082	1.484	0.977017	0.879041	0.965067	0.994997	0.974755	0.941429	1	0.953001	96.6	117.5	83.9	119.5	104.4	78.1	3.60013e+07
High	Master Protein	P13803	Electron transfer flavoprotein subunit alpha, mitochondrial OS=Rattus norvegicus OX=10116 GN=Etfa PE=1 SV=4	0	48.444	36	9	117	9	333	34.9	8.38	205.45	9	other metabolic processes	mitochondrion;other cell component	other molecular function	Pf00766, Pf01012	300726		Etfa	P13803; Q5M7W0; rno:300726	Respiratory electron transport		1	0	0.776	0.972	1.317	0.926	1.186	0.762	1.12	1.484	0.955052	0.999911	0.970682	0.994997	0.905636	0.943615	0.975016	0.953001	94.6	88.1	88.9	125.4	111.4	91.7	1.70311e+07
High	Master Protein	P29314	40S ribosomal protein S9 OS=Rattus norvegicus OX=10116 GN=Rps9 PE=1 SV=4	0	27.372	35	9	262	9	194	22.6	10.65	426.97	9	protein metabolism;other metabolic processes;other biological processes	cytosol;translational apparatus;nucleus;other cell component	nucleic acid binding activity;other molecular function	Pf00163, Pf01479	103689992; 81772	ENSRNOG00000058909	Rps9	P29314; Q6P9W7; rno:103689992	Nonsense Mediated Decay (NMD) independent of the Exon Junction Complex (EJC); Nonsense Mediated Decay (NMD) enhanced by the Exon Junction Complex (EJC); L13a-mediated translational silencing of Ceruloplasmin expression; Formation of a pool of free 40S subunits; GTP hydrolysis and joining of the 60S ribosomal subunit; SRP-dependent cotranslational protein targeting to membrane; Major pathway of rR…		10	0	0.897	1.257	1.502	0.954	1.179	0.785	0.881	1.309	0.981691	0.711481	0.945006	0.995187	0.910674	0.954851	0.466756	0.993627	97.7	124.5	77.1	115	105.2	80.5	2.64317e+07
High	Master Protein	Q5BJT7	Coiled-coil domain-containing protein 93 OS=Rattus norvegicus OX=10116 GN=Ccdc93 PE=1 SV=1	0	25.088	15	9	43	9	629	72.6	7.61	5.94	9	transport	other cytoplasmic organelle		Pf09762	304743	ENSRNOG00000002514	Ccdc93	Q5BJT7; rno:304743			0	0	0.67	1.148	1.939	0.754	1.173	0.49	1.194	2.259	0.910705	0.944486	0.934972	0.879508	0.953109	0.302082	0.920116	0.824625	54.2	146.8	70.1	172.1	85.9	70.9	271921
High	Master Protein	Q5U2R7	LRP chaperone MESD OS=Rattus norvegicus OX=10116 GN=Mesd PE=2 SV=1	0	46.278	39	9	336	9	224	25.2	5.66	344.76	9	cell-cell signaling;transport;signal transduction;other biological processes	plasma membrane;other membranes;ER/Golgi	signal transduction activity or receptor binding;other molecular function	Pf10185	308796	ENSRNOG00000012366	Mesd	Q5U2R7; rno:308796			0	0	1.321	0.977	0.666	1.234	0.979	1.123	1.14	0.767	0.673007	0.999911	0.934972	0.748553	0.838246	0.941429	0.957907	0.903702	113.7	93.8	118	78.7	91.8	104.1	1.14388e+08
High	Master Protein	Q5RKH6	Protein OS-9 OS=Rattus norvegicus OX=10116 GN=Os9 PE=1 SV=1	0	30.796	16	9	56	9	666	75.3	4.83	25.75	9	protein metabolism;other metabolic processes;stress response;transport;signal transduction;other biological processes	ER/Golgi	other molecular function	Pf07915	362891	ENSRNOG00000025570	Os9	Q5RKH6; rno:362891	ABC-family proteins mediated transport; Hedgehog ligand biogenesis		2	0	0.645	1.017	1.598	0.856	1.3	0.872	1.048	1.614	0.873742	0.999911	0.9364	0.953091	0.811072	0.986613	0.993305	0.920165	74.3	135.3	81.1	138.8	103.2	67.4	2.8184e+06
High	Master Protein	Q9WU82	Catenin beta-1 OS=Rattus norvegicus OX=10116 GN=Ctnnb1 PE=1 SV=1	0	48.065	17	9	75	9	781	85.4	5.86	95.14	9	cell adhesion;cell-cell signaling;cell cycle OR cell proliferation;cell organization and biogenesis;protein metabolism;RNA metabolism OR transcription;other metabolic processes;stress response;transport;developmental processes;signal transduction;other biological processes	plasma membrane;other membranes;cytosol;cytoskeleton;nucleus;other cell component	signal transduction activity or receptor binding;nucleic acid binding activity;other molecular function	Pf00514	84353		Ctnnb1	Q9WU82; rno:84353	Myogenesis; Formation of the beta-catenin:TCF transactivating complex; Beta-catenin phosphorylation cascade; Disassembly of the destruction complex and recruitment of AXIN to the membrane; Deactivation of the beta-catenin transactivating complex; Regulation of CDH11 function; Apoptotic cleavage of cell adhesion proteins; RUNX3 regulates WNT signaling; RHO GTPases activate IQGAPs; Ca2+ pathway; Ad…	Wnt signaling pathway and pluripotency; Adipogenesis; Focal adhesion; Wnt myofibroblastic activation of hepatic stellate cells; Wnt signaling pathway; ID signaling pathway; IL-5 signaling pathway	23	0	0.64	1.049	1.861	0.758	1.148	0.701	0.947	1.848	0.857134	0.998642	0.9364	0.846962	0.960794	0.941429	0.831575	0.911377	85.4	121.2	83.1	130.4	99	80.9	4.0396e+06
High	Master Protein	P13676	Acylamino-acid-releasing enzyme OS=Rattus norvegicus OX=10116 GN=Apeh PE=1 SV=1	0	37.943	15	9	75	9	732	81.3	5.73	134.23	9	protein metabolism;other metabolic processes	other cell component	other molecular function	Pf00326, Pf19283	24206		Apeh	P13676; P14320; P70479; rno:24206	Neutrophil degranulation; Eukaryotic Translation Termination		2	0	0.749	1.185	0.893	0.921	1.046	0.646	0.957	1.365	0.932319	0.868481	0.940873	0.994997	0.950092	0.941429	0.873197	0.974881	117.1	107	92.3	77.8	102.8	103	1.2233e+07
High	Master Protein	P20909	Collagen alpha-1(XI) chain OS=Rattus norvegicus OX=10116 GN=Col11a1 PE=1 SV=2	0	29.64	6	9	64	7	1804	180.9	5.21	28.68	9	cell organization and biogenesis;protein metabolism;other metabolic processes;developmental processes;other biological processes	non-structural extracellular;extracellular matrix;other cell component	extracellular structural activity;other molecular function	Pf01391, Pf01410, Pf02210	25654	ENSRNOG00000023148	Col11a1	F1LSI4; P20909; Q62750; Q63391; Q63392; Q63393; Q8VBY8; Q920Z7; Q920Z8; Q920Z9; Q921A0; Q921A1; rno:25654	Collagen degradation; Assembly of collagen fibrils and other multimeric structures; Collagen chain trimerization; MET activates PTK2 signaling; Non-integrin membrane-ECM interactions	Focal adhesion; Cardiovascular signaling	8	0	0.909	1.528	0.787	1.114	1.236	1.033	0.721	0.549	0.964752	0.30722	0.9364	0.891588	0.880234	0.941429	0.282887	0.602427	131.6	137.2	71.8	53.5	110.8	95.2	3.45525e+06
High	Master Protein	Q6IFW6	Keratin, type I cytoskeletal 10 OS=Rattus norvegicus OX=10116 GN=Krt10 PE=3 SV=1	0	34.353	14	9	264	7	526	56.5	5.15	431.71	9	cell organization and biogenesis;protein metabolism;other metabolic processes;other biological processes	non-structural extracellular;plasma membrane;cytoskeleton;other cell component	bone, tooth or skin structural activity;cytoskeletal activity;other molecular function	Pf00038	450225	ENSRNOG00000030170	Krt10	Q6IFW6; rno:450225	Formation of the cornified envelope		2	0	1.525	1.306	0.549	1.769	1.195	1.697	0.809	0.44	0.37528	0.599112	0.862348	0.0293776	0.888218	0.314828	0.175053	0.249611	139	90.3	108.3	56.1	80.7	125.5	2.21463e+08
High	Master Protein	Q5HZV9	Protein phosphatase 1 regulatory subunit 7 OS=Rattus norvegicus OX=10116 GN=Ppp1r7 PE=1 SV=1	0	48.441	24	9	146	9	360	41.3	4.92	170.02	9	cell cycle OR cell proliferation;other biological processes	nucleus;other cell component		Pf12799, Pf14580	301618	ENSRNOG00000016974	Ppp1r7	Q5HZV9; rno:301618			0	0	0.932	1.17	1.219	0.988	1.059	0.774	1.036	1.239	0.946694	0.882357	0.999452	0.96876	0.961056	0.958427	0.984292	0.993627	102	108.6	85.2	105.8	112	86.3	1.18951e+07
High	Master Protein	P67779	Prohibitin OS=Rattus norvegicus OX=10116 GN=Phb PE=1 SV=1	0	42.575	33	9	201	9	272	29.8	5.76	309.53	9	cell organization and biogenesis;protein metabolism;DNA metabolism;RNA metabolism OR transcription;other metabolic processes;stress response;developmental processes;signal transduction;other biological processes	plasma membrane;other membranes;mitochondrion;nucleus;other cytoplasmic organelle;other cell component	signal transduction activity or receptor binding;other molecular function	Pf01145	25344	ENSRNOG00000046799	Phb1	P24142; P67779; Q4V8M6; rno:25344	RAF activation; Processing of SMDT1		2	0	0.753	1.178	1.68	0.842	1.113	0.675	1.091	1.807	0.93231	0.860054	0.9364	0.926486	0.988388	0.941429	0.994983	0.911377	84.9	135.2	69.6	124	117.1	69.2	1.56942e+07
High	Master Protein	B1H267	Sorting nexin-5 OS=Rattus norvegicus OX=10116 GN=Snx5 PE=1 SV=1	0	30.815	22	9	94	9	404	46.8	6.62	73.68	9	protein metabolism;other metabolic processes;transport;other biological processes	plasma membrane;other membranes;cytosol;other cytoplasmic organelle;other cell component	signal transduction activity or receptor binding;cytoskeletal activity;other molecular function	Pf00787, Pf09325	296199	ENSRNOG00000006077	Snx5	B1H267	Golgi Associated Vesicle Biogenesis		1	0	1.056	0.958	0.874	1.027	0.903	1.003	1.049	0.957	0.905091	0.999911	0.940873	0.950463	0.571953	0.958427	0.982722	0.911377	98.7	86.7	101	95	109.6	108.9	2.14159e+07
High	Master Protein	Q63258	Integrin alpha-7 OS=Rattus norvegicus OX=10116 GN=Itga7 PE=1 SV=2	0	31.791	9	9	104	9	1135	124.1	6.04	105.89	9	cell adhesion;developmental processes;signal transduction;other biological processes	plasma membrane;other membranes;other cell component	signal transduction activity or receptor binding;other molecular function	Pf01839, Pf08441	81008		Itga7	Q5HZX9; Q63026; Q63027; Q63258; rno:81008	ECM proteoglycans; Laminin interactions	Focal adhesion; Cardiovascular signaling; Integrin-mediated cell adhesion	5	0	0.862	0.766	1.006	0.912	1.102	1.052	1.042	1.07	0.99715	0.677454	0.965067	0.985853	0.999527	0.950284	0.973371	0.944248	99.7	101.6	112.4	101.2	71.7	113.4	3.57402e+07
High	Master Protein	Q62764	Y-box-binding protein 3 OS=Rattus norvegicus OX=10116 GN=Ybx3 PE=1 SV=1	0	56.392	48	9	157	6	361	38.8	9.69	278.02	9	stress response;developmental processes;other biological processes	nucleus;other cell component	translation activity;nucleic acid binding activity;other molecular function	Pf00313	83807		Ybx3	Q62764; Q63748; rno:83807			0	0	0.961	0.939	0.704	1.039	1.108	1.153	0.986	0.679	0.932609	0.951475	0.9364	0.939465	0.99096	0.941429	0.924461	0.824625	103.3	110.8	106.9	73.9	95.1	110	9.19778e+06
High	Master Protein	Q9QXU8	Cytoplasmic dynein 1 light intermediate chain 1 OS=Rattus norvegicus OX=10116 GN=Dync1li1 PE=1 SV=1	0	49.163	23	9	126	9	523	56.8	6.57	167.43	9	cell cycle OR cell proliferation;cell organization and biogenesis;other biological processes	cytoskeleton;other cell component	other molecular function	Pf05783	252902		Dync1li1	Q9QXU8; rno:252902	Neutrophil degranulation; COPI-mediated anterograde transport; HSP90 chaperone cycle for steroid hormone receptors (SHR) in the presence of ligand; MHC class II antigen presentation; Separation of Sister Chromatids; Amplification of signal from unattached kinetochores via a MAD2 inhibitory signal; Resolution of Sister Chromatid Cohesion; RHO GTPases Activate Formins; EML4 and NUDC in mitotic spin…		12	0	0.712	0.924	1.36	0.804	1.174	0.718	1.211	1.69	0.910873	0.937258	0.965067	0.888753	0.9341	0.941429	0.836532	0.911377	80.5	122	94	123.7	96.8	82.9	6.45439e+06
High	Master Protein	Q5XIP9	Transmembrane protein 43 OS=Rattus norvegicus OX=10116 GN=Tmem43 PE=2 SV=1	0	39.231	24	9	185	9	400	44.7	7.36	194.88	9	cell organization and biogenesis;stress response	plasma membrane;other membranes;ER/Golgi;nucleus	other molecular function	Pf07787	362401		Tmem43	Q5XIP9; rno:362401			0	0	1.34	0.932	0.639	1.119	0.845	0.905	1.259	0.734	0.478793	0.955982	0.894304	0.869615	0.333574	0.986613	0.689975	0.875864	121.4	89.9	125.9	67.6	105	90.2	2.36265e+07
High	Master Protein	Q9WVE9	Intersectin-1 OS=Rattus norvegicus OX=10116 GN=Itsn1 PE=1 SV=2	0	25.353	6	9	75	9	1713	194.1	7.84	22.78	9	transport;developmental processes;signal transduction;other biological processes	plasma membrane;other membranes;cytoskeleton;nucleus;other cytoplasmic organelle;other cell component	enzyme regulator activity;other molecular function	Pf00018, Pf00168, Pf00621, Pf07653, Pf12763, Pf14604, Pf16617, Pf16652	29491	ENSRNOG00000002001	Itsn1	D3ZV52; F1M823; Q9WVE1; Q9WVE9; rno:29491	NRAGE signals death through JNK; G alpha (12/13) signalling events; CDC42 GTPase cycle; EPHB-mediated forward signaling; Cargo recognition for clathrin-mediated endocytosis; RHOG GTPase cycle; RHOQ GTPase cycle		8	0	0.715	1.012	1.395	0.934	1.282	0.787	1.136	1.674	0.910705	0.999911	0.965067	0.994997	0.803902	0.955247	0.963176	0.911377	71.2	154	74	216.1	45	39.8	2.04985e+06
High	Master Protein	Q80Z29	Nicotinamide phosphoribosyltransferase OS=Rattus norvegicus OX=10116 GN=Nampt PE=1 SV=1	0	42.494	21	9	109	9	491	55.4	7.15	116.21	9	other metabolic processes;stress response;signal transduction;other biological processes	non-structural extracellular;plasma membrane;other membranes;nucleus;other cell component	signal transduction activity or receptor binding;other molecular function	Pf04095, Pf18127	297508	ENSRNOG00000009754	Nampt	Q2VT47; Q80Z29; rno:297508	Nicotinamide salvaging	Adipogenesis	2	0	0.647	0.789	1.941	0.851	1.321	0.605	1.718	3.241	0.854738	0.626235	0.9364	0.939465	0.662712	0.836922	0.0075542	0.334407	67.7	123.4	93.4	192.6	82	41	5.05421e+06
High	Master Protein	Q4KM62	Palmdelphin OS=Rattus norvegicus OX=10116 GN=Palmd PE=1 SV=1	0	29.004	19	9	53	9	551	62.4	5.59	59.51	9	other biological processes	other membranes;other cell component		Pf03285	310811	ENSRNOG00000058609	Palmd	Q4KM62; rno:310811			0	0	0.866	1.032	1.128	0.784	1.053	0.754	1.016	1.142	0.989062	0.999911	0.973512	0.869615	0.960794	0.943615	0.963176	0.968509	89.2	100	96.6	109.8	116.9	87.5	8.96809e+06
High	Master Protein	P29315	Ribonuclease inhibitor OS=Rattus norvegicus OX=10116 GN=Rnh1 PE=1 SV=2	0	59.841	25	9	208	9	456	49.9	4.79	351.16	9	other biological processes	non-structural extracellular;plasma membrane;other membranes;nucleus;other cell component	enzyme regulator activity	Pf13516, Pf18779	100360501		Rnh1	P29315; Q6IRS9; rno:100360501			0	0	0.656	0.932	1.471	0.885	1.248	0.723	1.185	1.783	0.868659	0.978837	0.95208	0.96499	0.81959	0.941429	0.894572	0.911377	83.8	122.7	89.1	129.2	99.9	75.3	4.39269e+07
High	Master Protein	P13264	Glutaminase kidney isoform, mitochondrial OS=Rattus norvegicus OX=10116 GN=Gls PE=1 SV=2	0	62.385	20	9	158	9	674	74	7.87	262.77	9	cell-cell signaling;cell organization and biogenesis;other metabolic processes;other biological processes	cytosol;mitochondrion;other cell component	other molecular function	Pf04960, Pf17959	24398		Gls	P13264; Q8R421; rno:24398	TP53 Regulates Metabolic Genes; Glutamate Neurotransmitter Release Cycle; Glutamate and glutamine metabolism		3	0	0.672	0.912	1.572	0.868	1.286	0.707	1.369	2.165	0.887718	0.943847	0.940873	0.957353	0.737605	0.941429	0.360695	0.902124	85.4	119.2	91.7	138.3	94.5	70.9	1.14107e+07
High	Master Protein	P00388	NADPH--cytochrome P450 reductase OS=Rattus norvegicus OX=10116 GN=Por PE=1 SV=3	0	24.522	12	9	84	9	678	76.9	5.48	91.42	9	protein metabolism;other metabolic processes;other biological processes	other membranes;cytosol;mitochondrion;ER/Golgi;other cell component	other molecular function	Pf00175, Pf00258, Pf00667	29441	ENSRNOG00000001442	Por	P00388; rno:29441			0	0	0.726	1.234	2.099	0.848	1.082	0.666	0.811	1.761	0.917246	0.78074	0.930529	0.939465	0.986928	0.941429	0.287124	0.911377	90.1	106.8	77	145.8	106.5	73.8	7.01155e+06
High	Master Protein	Q9Z2L0	Voltage-dependent anion-selective channel protein 1 OS=Rattus norvegicus OX=10116 GN=Vdac1 PE=1 SV=4	0	44.851	45	9	146	9	283	30.7	8.54	253.35	9	cell-cell signaling;stress response;transport;other biological processes	plasma membrane;other membranes;mitochondrion;ER/Golgi;other cell component	transporter activity;other molecular function	Pf01459	83529	ENSRNOG00000006375	Vdac1	A1L125; Q3MHT8; Q5M944; Q5M972; Q6IN28; Q6P9W9; Q9Z2L0; rno:83529	Ub-specific processing proteases; PINK1-PRKN Mediated Mitophagy; Pyruvate metabolism		3	0	1.499	0.712	0.576	1.337	0.88	1.08	1.527	0.745	0.409001	0.465649	0.894304	0.54679	0.454375	0.941429	0.0704324	0.902124	109.5	81.1	134.6	92.1	90.1	92.5	6.80151e+07
High	Master Protein	P42123	L-lactate dehydrogenase B chain OS=Rattus norvegicus OX=10116 GN=Ldhb PE=1 SV=2	0	38.712	26	9	200	7	334	36.6	6.05	310.59	9	other metabolic processes	other membranes;cytosol;mitochondrion;other cell component	other molecular function	Pf00056, Pf02866	24534	ENSRNOG00000013000	Ldhb	P42123; rno:24534	Pyruvate metabolism	Hexoses metabolism in proximal tubules	2	0	0.642	1.206	1.754	0.873	1.37	0.693	1.097	1.739	0.857134	0.811237	0.9364	0.953305	0.458783	0.941429	0.987838	0.911377	85	140.1	79.9	131.6	99.2	64.2	1.23291e+07
High	Master Protein	P24368	Peptidyl-prolyl cis-trans isomerase B OS=Rattus norvegicus OX=10116 GN=Ppib PE=1 SV=3	0	49.576	45	9	325	9	216	23.8	9.5	484.72	9	protein metabolism;other metabolic processes;transport;developmental processes;other biological processes	ER/Golgi;nucleus;other cell component	other molecular function	Pf00160	64367	ENSRNOG00000016781	Ppib	O88541; P24368; rno:64367	Collagen biosynthesis and modifying enzymes		1	0	1.09	0.951	0.899	0.958	0.989	1.177	1.016	0.817	0.893821	0.998642	0.940873	0.995101	0.864936	0.941429	0.943551	0.911377	88.2	92	106.9	99.6	96.3	117	7.97128e+07
High	Master Protein	Q4FZU6	Annexin A8 OS=Rattus norvegicus OX=10116 GN=Anxa8 PE=1 SV=1	0	42.383	28	9	151	9	327	36.7	5.77	210.7	9	cell organization and biogenesis;stress response;transport;other biological processes	plasma membrane;other membranes;cytosol;other cytoplasmic organelle;other cell component	cytoskeletal activity;other molecular function	Pf00191	306283	ENSRNOG00000060949	Anxa8	Q4FZU6; rno:306283		Prostaglandin synthesis and regulation	1	0	1.046	0.835	0.806	1.047	0.997	1.1	1.144	0.931	0.910705	0.868481	0.9364	0.939465	0.870852	0.941429	0.946485	0.911377	99	94.4	113.2	104.7	92	96.7	5.55121e+07
High	Master Protein	Q9WVC0	Septin-7 OS=Rattus norvegicus OX=10116 GN=Septin7 PE=1 SV=1	0	33.708	17	8	92	8	436	50.5	8.68	89.78	8	cell cycle OR cell proliferation;cell organization and biogenesis;developmental processes;other biological processes	plasma membrane;other membranes;cytoskeleton;nucleus;other cell component	other molecular function	Pf00735	64551		Septin7	Q9WVC0; rno:64551	MAPK6/MAPK4 signaling		1	0	0.687	1.056	1.313	0.918	1.347	0.906	1.039	1.4	0.905091	0.985073	0.970467	0.994997	0.653127	0.992389	0.982722	0.968509	87.2	119.6	89.4	120.2	100.4	83.2	1.7682e+06
High	Master Protein	Q9QZ81	Protein argonaute-2 OS=Rattus norvegicus OX=10116 GN=Ago2 PE=1 SV=2	0	25.416	11	8	50	8	860	97.3	9.19	13.62	8	cell organization and biogenesis;RNA metabolism OR transcription;other metabolic processes;developmental processes;other biological processes	non-structural extracellular;cytosol;mitochondrion;nucleus;other cell component	nucleic acid binding activity;other molecular function	Pf02170, Pf02171, Pf08699, Pf16486, Pf16487, Pf16488			Ago2	Q9QZ81	Transcriptional regulation by small RNAs; Post-transcriptional silencing by small RNAs; Small interfering RNA (siRNA) biogenesis; MicroRNA (miRNA) biogenesis		4	0	1.735	1.369	0.781	1.604	0.914	1.253	0.825	0.643	0.153055	0.526364	0.9364	0.165288	0.737605	0.912274	0.450957	0.830041	128.7	96.6	75.4	71.2	100.3	127.8	3.45909e+06
High	Master Protein	Q6MG49	Large proline-rich protein BAG6 OS=Rattus norvegicus OX=10116 GN=Bag6 PE=1 SV=2	0	38.966	12	8	84	8	1146	119.9	5.66	98.54	8	cell cycle OR cell proliferation;cell organization and biogenesis;protein metabolism;other metabolic processes;stress response;transport;developmental processes;signal transduction;other biological processes	non-structural extracellular;other membranes;cytosol;nucleus;other cell component	signal transduction activity or receptor binding;translation activity;other molecular function	Pf00240, Pf12057	94342		Bag6	Q498N5; Q6MG49; Q9WTN8; rno:94342			0	0	0.63	0.895	1.242	0.835	1.314	0.611	1.155	1.973	0.853273	0.901032	0.981115	0.935489	0.749563	0.857317	0.943047	0.908001	86.2	131.5	82.8	127	100.1	72.4	3.79179e+06
High	Master Protein	B5DF89	Cullin-3 OS=Rattus norvegicus OX=10116 GN=Cul3 PE=1 SV=2	0	28.753	11	8	73	8	768	88.9	8.48	43.31	8	cell-cell signaling;cell cycle OR cell proliferation;cell organization and biogenesis;protein metabolism;other metabolic processes;stress response;transport;developmental processes;signal transduction;other biological processes	plasma membrane;other membranes;cytoskeleton;ER/Golgi;nucleus;other cell component	signal transduction activity or receptor binding;other molecular function	Pf00888, Pf10557	301555		Cul3	B5DF89	Regulation of RAS by GAPs; Neddylation; Degradation of DVL; Hedgehog 'on' state; KEAP1-NFE2L2 pathway; Antigen processing: Ubiquitination & Proteasome degradation; RHOBTB1 GTPase cycle; RHOBTB2 GTPase cycle; RHOBTB3 ATPase cycle		9	0	0.689	0.731	1.166	0.7	1.079	0.684	1.433	1.611	0.910705	0.400595	0.99967	0.755415	0.980693	0.941429	0.303169	0.927083	59.5	131.7	94.7	129.5	110.3	74.3	1.83648e+06
High	Master Protein	Q5U2Q7	Eukaryotic peptide chain release factor subunit 1 OS=Rattus norvegicus OX=10116 GN=Etf1 PE=2 SV=3	0	28.399	19	8	138	8	437	49	5.71	131.48	8	cell organization and biogenesis;protein metabolism;RNA metabolism OR transcription;other metabolic processes;other biological processes	cytosol;translational apparatus;other cell component	enzyme regulator activity;nucleic acid binding activity;other molecular function	Pf03463, Pf03464, Pf03465	307503	ENSRNOG00000019450	Etf1	Q5U2Q7; rno:307503	Nonsense Mediated Decay (NMD) independent of the Exon Junction Complex (EJC); Nonsense Mediated Decay (NMD) enhanced by the Exon Junction Complex (EJC); Eukaryotic Translation Termination	Translation factors	4	0	0.781	1.152	1.416	0.888	1.037	0.69	1.043	1.543	0.963995	0.901032	0.965067	0.967929	0.928767	0.941429	0.983905	0.943899	87.9	103.2	80.9	120.6	106	101.2	1.29235e+07
High	Master Protein	Q75WE7	von Willebrand factor A domain-containing protein 5A OS=Rattus norvegicus OX=10116 GN=Vwa5a PE=2 SV=1	0	35.644	12	8	60	8	822	91.4	6.64	99.96	8				Pf08487, Pf13768	301097		Vwa5a	Q75WE7; rno:301097			0	0	0.694	1.163	1.649	0.759	1.289	0.723	0.852	1.942	0.916824	0.882453	0.9364	0.846962	0.828376	0.941429	0.555611	0.911377	89.8	112.9	60.2	156.9	95.6	84.6	3.0036e+06
High	Master Protein	O88797	Disabled homolog 2 OS=Rattus norvegicus OX=10116 GN=Dab2 PE=1 SV=1	0	33.545	14	8	99	8	768	82.3	6.19	117.16	8	cell-cell signaling;cell cycle OR cell proliferation;cell organization and biogenesis;transport;developmental processes;signal transduction;other biological processes	plasma membrane;other membranes;nucleus;other cell component	signal transduction activity or receptor binding;other molecular function	Pf00640	79128	ENSRNOG00000028930	Dab2	O55048; O55049; O55050; O55051; O88797; O88798; Q4QRA2; rno:79128	Cargo recognition for clathrin-mediated endocytosis; Formation of annular gap junctions	Wnt signaling pathway	5	0	0.855	1.322	1.224	1.072	1.013	0.86	0.927	1.009	0.992464	0.529874	0.983155	0.916124	0.920018	0.986613	0.768725	0.941276	94.3	125.1	78.9	100.6	110.6	90.4	4.50763e+06
High	Master Protein	Q4KLF8	Actin-related protein 2/3 complex subunit 5 OS=Rattus norvegicus OX=10116 GN=Arpc5 PE=1 SV=3	0	62.658	62	8	210	8	151	16.3	5.67	333.35	8	cell organization and biogenesis;developmental processes;other biological processes	cytoskeleton;nucleus;other cytoplasmic organelle;other cell component	cytoskeletal activity	Pf04699	360854		Arpc5	Q4KLF8; rno:360854	Clathrin-mediated endocytosis; Neutrophil degranulation; Regulation of actin dynamics for phagocytic cup formation; RHO GTPases Activate WASPs and WAVEs; EPHB-mediated forward signaling	Regulation of actin cytoskeleton	6	0	0.897	0.886	0.895	1.076	1.08	1.024	1.045	0.961	0.981691	0.933954	0.940873	0.909467	0.986928	0.957184	0.977989	0.911377	91.2	105.3	102.5	97	93.9	110.1	5.24476e+07
High	Master Protein	P19511	ATP synthase F(0) complex subunit B1, mitochondrial OS=Rattus norvegicus OX=10116 GN=Atp5pb PE=1 SV=1	0	35.411	28	8	165	8	256	28.9	9.36	239.87	8	other metabolic processes;stress response;transport	other membranes;mitochondrion	transporter activity;other molecular function	Pf05405	171375	ENSRNOG00000064742	Atp5pb	P19511; rno:171375	Formation of ATP by chemiosmotic coupling; Cristae formation	Oxidative phosphorylation	3	0	0.794	1.092	1.522	0.876	1.237	0.79	1.012	1.861	0.963995	0.937258	0.940873	0.958787	0.828376	0.957184	0.932018	0.911377	86.4	120.8	80.9	133.5	97.4	81	1.26266e+07
High	Master Protein	Q3ZU82	Golgin subfamily A member 5 OS=Rattus norvegicus OX=10116 GN=Golga5 PE=1 SV=1	0	24.964	16	8	27	8	728	82.3	6.05	10.46	8	cell organization and biogenesis;transport	other membranes;ER/Golgi	other molecular function	Pf09787	299258		Golga5	Q3ZU82; rno:299258			0	0	0.73	0.852	1.218	0.871	1.225	0.85	1.283	1.365	0.943866	0.871152	0.976956	0.966492	0.883819	0.986613	0.775789	0.967712	70.5	108.6	75.1	149.5	113.6	82.6	1.66694e+06
High	Master Protein	Q9WVR7	Protein phosphatase 1F OS=Rattus norvegicus OX=10116 GN=Ppm1f PE=2 SV=1	0	30.949	22	8	64	8	450	49.1	5.35	75.69	8	protein metabolism;other metabolic processes;signal transduction;other biological processes	cytosol;other cell component	other molecular function	Pf00481	287931	ENSRNOG00000037909	Ppm1f	Q9WVR7; rno:287931			0	0	0.894	0.993	1.003	1.027	1.092	0.846	1.136	0.906	0.981691	0.999911	0.965067	0.957353	0.99515	0.982129	0.963176	0.911377	97.3	103.4	106.3	87	113.6	92.4	6.12186e+06
High	Master Protein	P15791	Calcium/calmodulin-dependent protein kinase type II subunit delta OS=Rattus norvegicus OX=10116 GN=Camk2d PE=1 SV=1	0	33.135	16	8	107	6	533	60	7.27	105.49	8	cell cycle OR cell proliferation;protein metabolism;other metabolic processes;stress response;transport;developmental processes;signal transduction;other biological processes	plasma membrane;other membranes;cytosol;ER/Golgi;nucleus;other cell component	cytoskeletal activity;kinase activity;other molecular function	Pf00069, Pf08332	24246	ENSRNOG00000011589	Camk2d	P15791; P97915; P97916; Q3B7L0; Q63904; Q63905; Q63906; Q63907; Q63908; rno:24246	RAF activation; Trafficking of AMPA receptors; Ion transport by P-type ATPases; Interferon gamma signaling; Ion homeostasis; Unblocking of NMDA receptors, glutamate binding and activation; HSF1-dependent transactivation	Myometrial relaxation and contraction pathways; Wnt signaling pathway	10	2	0.511	1.319	1.848	0.653	1.304	0.614	1.025	2.234	0.394283	0.54379	0.9364	0.49464	0.732673	0.854138	0.975493	0.843857	63	150.2	44.5	179.5	122.1	40.8	2.10601e+06
High	Master Protein	Q64119	Myosin light polypeptide 6 OS=Rattus norvegicus OX=10116 GN=Myl6 PE=1 SV=3	0	48.164	63	8	439	7	151	17	4.55	702.03	8	other biological processes	cytoskeleton	cytoskeletal activity;other molecular function				Myl6	Q64119			0	2	0.955	0.658	0.613	0.889	0.826	1.106	1.094	0.646	0.949573	0.235711	0.919431	0.966492	0.205633	0.941429	0.994983	0.802127	85.4	88.6	126.5	79.7	104.7	115.1	4.13645e+08
High	Master Protein	Q6P9U8	Eukaryotic translation initiation factor 3 subunit H OS=Rattus norvegicus OX=10116 GN=Eif3h PE=1 SV=1	0	29.228	25	8	135	8	352	39.9	6.67	135.29	8	cell organization and biogenesis;protein metabolism;other metabolic processes;other biological processes	translational apparatus;other cell component	nucleic acid binding activity;other molecular function	Pf01398, Pf19445	299899		Eif3h	Q6P9U8; rno:299899	L13a-mediated translational silencing of Ceruloplasmin expression; Translation initiation complex formation; Formation of a pool of free 40S subunits; Formation of the ternary complex, and subsequently, the 43S complex; Ribosomal scanning and start codon recognition; GTP hydrolysis and joining of the 60S ribosomal subunit	Translation factors	7	0	1.235	0.917	0.587	1.123	0.907	1.112	1.125	0.645	0.704335	0.937258	0.774931	0.869615	0.640079	0.941429	0.963176	0.716154	108.2	87	127.8	66.5	95.4	115.1	2.1011e+07
High	Master Protein	P27952	40S ribosomal protein S2 OS=Rattus norvegicus OX=10116 GN=Rps2 PE=1 SV=1	0	43.196	31	8	240	8	293	31.2	10.24	305.06	8	cell organization and biogenesis;protein metabolism;other metabolic processes;other biological processes	cytosol;translational apparatus;nucleus;other cell component	nucleic acid binding activity;other molecular function	Pf00333, Pf03719	83789	ENSRNOG00000014179	Rps2	P27952; Q4G062; rno:83789			0	0	0.875	1.219	1.244	0.889	1.108	0.712	1.06	1.38	0.992464	0.781969	0.98424	0.966492	0.992824	0.941429	0.987838	0.974881	103.6	118.1	81.2	113.4	107.6	76.1	1.91282e+07
High	Master Protein	B2RYG6	Ubiquitin thioesterase OTUB1 OS=Rattus norvegicus OX=10116 GN=Otub1 PE=1 SV=1	0	47.799	36	8	187	8	271	31.3	4.94	271.52	8	protein metabolism;DNA metabolism;other metabolic processes;stress response;other biological processes	nucleus;other cell component	other molecular function	Pf10275	293705	ENSRNOG00000021175	Otub1	B2RYG6; rno:293705	Ub-specific processing proteases; Ovarian tumor domain proteases		2	0	0.698	0.967	1.258	0.788	1.145	0.735	1.164	1.373	0.905091	0.999911	0.982309	0.869615	0.957674	0.941429	0.927572	0.977576	96.3	120.7	85.3	109.8	104.7	83.2	2.17938e+07
High	Master Protein	P62815	V-type proton ATPase subunit B, brain isoform OS=Rattus norvegicus OX=10116 GN=Atp6v1b2 PE=1 SV=1	0	36.801	18	8	92	8	511	56.5	5.81	110.94	8	cell organization and biogenesis;other metabolic processes;transport;other biological processes	plasma membrane;other membranes;cytosol;ER/Golgi;other cytoplasmic organelle;other cell component	transporter activity;other molecular function	Pf00006, Pf02874	117596	ENSRNOG00000011891	Atp6v1b2	O09045; P50517; P62815; rno:117596	ROS and RNS production in phagocytes; Insulin receptor recycling; Transferrin endocytosis and recycling; Ion channel transport; Amino acids regulate mTORC1	Proximal tubule transporters	6	0	0.815	0.987	1.423	1.019	1.171	0.715	1.385	2.088	0.983045	0.999911	0.955305	0.939465	0.934514	0.941429	0.35451	0.902124	91.9	102.9	114.1	115.1	93.6	82.4	1.03411e+07
High	Master Protein	P62250	40S ribosomal protein S16 OS=Rattus norvegicus OX=10116 GN=Rps16 PE=1 SV=2	0	29.448	52	8	196	8	146	16.4	10.21	318.2	8	protein metabolism;RNA metabolism OR transcription;other metabolic processes;developmental processes;other biological processes	cytosol;translational apparatus;nucleus;other cell component	nucleic acid binding activity;other molecular function	Pf00380	140655		Rps16	P17008; P62250; rno:140655	L13a-mediated translational silencing of Ceruloplasmin expression; Translation initiation complex formation; Formation of a pool of free 40S subunits; Formation of the ternary complex, and subsequently, the 43S complex; Ribosomal scanning and start codon recognition; GTP hydrolysis and joining of the 60S ribosomal subunit; Nonsense Mediated Decay (NMD) independent of the Exon Junction Complex (EJ…		10	0	0.81	1.161	1.301	0.836	1.002	0.724	1.046	1.34	0.975874	0.868481	0.973512	0.916421	0.880234	0.941429	0.979542	0.985817	92.9	118.4	82.4	108.4	112.4	85.5	2.33956e+07
High	Master Protein	P20417	Tyrosine-protein phosphatase non-receptor type 1 OS=Rattus norvegicus OX=10116 GN=Ptpn1 PE=1 SV=1	0	39.165	27	8	90	8	432	49.6	6.16	117.6	8	protein metabolism;other metabolic processes;stress response;signal transduction;other biological processes	plasma membrane;other membranes;cytosol;mitochondrion;ER/Golgi;other cytoplasmic organelle;other cell component	signal transduction activity or receptor binding;other molecular function	Pf00102	24697	ENSRNOG00000010574	Ptpn1	P20417; rno:24697	Integrin signaling; Insulin receptor recycling; Regulation of IFNA/IFNB signaling; Negative regulation of MET activity; PTK6 Down-Regulation; Growth hormone receptor signaling	Insulin signaling	7	0	0.628	0.959	1.497	0.795	1.308	0.727	1.151	1.709	0.799434	0.974672	0.940873	0.886666	0.703345	0.941429	0.930208	0.911377	72	134.3	94.9	129.7	99.6	69.5	4.20618e+06
High	Master Protein	Q07205	Eukaryotic translation initiation factor 5 OS=Rattus norvegicus OX=10116 GN=Eif5 PE=1 SV=1	0	26.477	18	8	171	8	429	48.9	5.52	108.81	8	cell organization and biogenesis;protein metabolism;other metabolic processes;other biological processes	cytosol;other cell component	enzyme regulator activity;nucleic acid binding activity;other molecular function	Pf01873, Pf02020	108348073	ENSRNOG00000010218	Eif5	Q07205; rno:108348073	GTP hydrolysis and joining of the 60S ribosomal subunit; Ribosomal scanning and start codon recognition		2	0	0.82	0.732	0.882	0.901	0.995	0.877	1.299	1.197	0.983045	0.438115	0.940873	0.978236	0.8586	0.999796	0.537896	0.982171	83.1	101.9	115.8	117.6	97.4	84.2	1.39263e+07
High	Master Protein	P35426	Cyclin-dependent kinase 4 OS=Rattus norvegicus OX=10116 GN=Cdk4 PE=1 SV=1	0	27.614	29	8	64	7	303	33.8	6.54	57.68	8	cell cycle OR cell proliferation;cell organization and biogenesis;protein metabolism;other metabolic processes;stress response;developmental processes;signal transduction;other biological processes	other membranes;nucleus;other cell component	kinase activity;other molecular function	Pf00069	94201		Cdk4	P35426; rno:94201	SCF(Skp2)-mediated degradation of p27/p21; Ubiquitin-dependent degradation of Cyclin D; Oxidative Stress Induced Senescence; Oncogene Induced Senescence; Transcriptional regulation of granulopoiesis; Cyclin D associated events in G1; Senescence-Associated Secretory Phenotype (SASP); RMTs methylate histone arginines; PTK6 Regulates Cell Cycle; Drug-mediated inhibition of CDK4/CDK6 activity		10	0	0.809	1.661	2.061	0.766	1.045	1.044	0.626	1.028	0.982048	0.0852293	0.930529	0.856331	0.949316	0.941429	0.00862511	0.941276	81.1	111.7	67.1	111.5	133.7	94.9	2.82455e+06
High	Master Protein	P62963	Profilin-1 OS=Rattus norvegicus OX=10116 GN=Pfn1 PE=1 SV=2	0	48.234	71	8	522	8	140	14.9	8.28	784.47	8	cell organization and biogenesis;developmental processes;other biological processes	cytoskeleton;nucleus;other cell component	signal transduction activity or receptor binding;cytoskeletal activity;other molecular function	Pf00235	64303	ENSRNOG00000003975	Pfn1	P10924; P62963; rno:64303	RHO GTPases Activate Formins; PCP/CE pathway	Regulation of actin cytoskeleton	3	0	0.798	0.964	1.206	0.987	1.257	0.844	1.092	1.355	0.963995	0.999911	0.994468	0.976302	0.80363	0.975933	0.994983	0.982171	93.4	121.2	90.7	115	96	83.7	2.13109e+08
High	Master Protein	Q32Q06	AP-1 complex subunit mu-1 OS=Rattus norvegicus OX=10116 GN=Ap1m1 PE=1 SV=3	0	32.367	25	8	84	8	423	48.5	7.3	119.33	8	cell organization and biogenesis;transport	other membranes;ER/Golgi;other cell component	other molecular function	Pf00928	306332		Ap1m1	Q32Q06; rno:306332	Golgi Associated Vesicle Biogenesis; Neutrophil degranulation; MHC class II antigen presentation; Lysosome Vesicle Biogenesis		4	0	0.984	1.073	2.231	0.728	0.935	0.656	0.911	1.886	0.922902	0.971586	0.907984	0.777924	0.803945	0.941429	0.788315	0.911377	39.3	128.1	65.6	206.8	119.2	41	1.38005e+06
High	Master Protein	Q68FY0	Cytochrome b-c1 complex subunit 1, mitochondrial OS=Rattus norvegicus OX=10116 GN=Uqcrc1 PE=1 SV=1	0	35.479	18	8	71	8	480	52.8	5.88	133.97	8	other metabolic processes;other biological processes	other membranes;mitochondrion	other molecular function	Pf00675, Pf05193	301011	ENSRNOG00000032134	Uqcrc1	Q68FY0; rno:301011	Respiratory electron transport		1	0	0.94	1.064	1.397	0.859	1.041	0.609	1.257	1.808	0.936988	0.985073	0.965067	0.939465	0.946322	0.836922	0.703297	0.911377	87.9	114.8	88.2	137.7	109	62.3	3.49891e+06
High	Master Protein	Q6P799	Serine--tRNA ligase, cytoplasmic OS=Rattus norvegicus OX=10116 GN=Sars1 PE=1 SV=3	0	59.951	19	8	202	8	512	58.6	6.19	386.33	8	protein metabolism;RNA metabolism OR transcription;other metabolic processes;other biological processes	cytosol;nucleus;other cell component	nucleic acid binding activity;other molecular function	Pf00587, Pf02403	266975	ENSRNOG00000020255	Sars1	Q6P799; Q8CIQ8; rno:266975		Selenium metabolism selenoproteins	1	0	0.724	1.088	1.553	0.903	1.245	0.8	1.029	1.591	0.919792	0.940395	0.940873	0.975866	0.823335	0.958427	0.959183	0.941276	87.9	122.8	84.9	124.4	103.5	76.6	2.8753e+07
High	Master Protein	Q63081	Protein disulfide-isomerase A6 OS=Rattus norvegicus OX=10116 GN=Pdia6 PE=1 SV=2	0	73.449	23	8	266	8	440	48.1	5.14	596	8	cell adhesion;stress response;other biological processes	non-structural extracellular;plasma membrane;other membranes;ER/Golgi;other cell component	enzyme regulator activity;other molecular function	Pf00085	286906		Pdia6	Q63081; Q641Y3; rno:286906	Regulation of Insulin-like Growth Factor (IGF) transport and uptake by Insulin-like Growth Factor Binding Proteins (IGFBPs); Post-translational protein phosphorylation		2	0	0.824	0.973	1.219	0.902	1.06	0.848	1.091	1.336	0.981706	0.999911	0.991493	0.973941	0.961056	0.975933	0.994983	0.985817	91.1	108.8	94.8	115.1	104.3	85.9	1.17954e+08
High	Master Protein	Q99J82	Integrin-linked protein kinase OS=Rattus norvegicus OX=10116 GN=Ilk PE=2 SV=1	0	30.298	17	8	135	8	452	51.3	8.07	106.49	8	cell adhesion;cell cycle OR cell proliferation;cell organization and biogenesis;protein metabolism;other metabolic processes;developmental processes;signal transduction;other biological processes	plasma membrane;other membranes;cytoskeleton;other cell component	signal transduction activity or receptor binding;kinase activity;other molecular function	Pf07714, Pf12796	170922	ENSRNOG00000018993	Ilk	Q99J82; rno:170922	Localization of the PINCH-ILK-PARVIN complex to focal adhesions	Estrogen signaling; Focal adhesion; Integrin-mediated cell adhesion	5	0	0.612	1.243	2.021	0.799	1.295	0.623	1.072	2.172	0.76923	0.778082	0.934972	0.888753	0.737605	0.912502	1	0.875124	77.7	133.3	61.2	157.1	113.8	56.9	3.82548e+06
High	Master Protein	Q794E4	Heterogeneous nuclear ribonucleoprotein F OS=Rattus norvegicus OX=10116 GN=Hnrnpf PE=1 SV=3	0	42.661	25	8	178	8	415	45.7	5.49	193.66	8	RNA metabolism OR transcription;other metabolic processes;other biological processes	nucleus;other cell component	nucleic acid binding activity;other molecular function	Pf00076, Pf08080	64200	ENSRNOG00000014562	Hnrnpf	Q794E4; rno:64200	mRNA Splicing - Major Pathway; Processing of Capped Intron-Containing Pre-mRNA		2	0	0.687	0.994	1.759	0.813	1.134	0.79	0.844	1.505	0.904127	0.999911	0.9364	0.895186	0.97023	0.958427	0.374481	0.945182	61.8	139	63	136.6	114.9	84.8	3.19437e+06
High	Master Protein	Q5M819	Phosphoserine phosphatase OS=Rattus norvegicus OX=10116 GN=Psph PE=2 SV=1	0	31.383	36	8	103	8	225	25	5.67	38.21	8	other metabolic processes;developmental processes;other biological processes	cytosol;other cell component	other molecular function	Pf00702	304429	ENSRNOG00000000925	Psph	Q5M819; rno:304429	Serine biosynthesis		1	0	0.956	1.198	0.928	1.163	1.173	1.073	0.968	0.845	0.93231	0.844469	0.941728	0.848185	0.9341	0.941429	0.895842	0.911377	110.5	114.4	95.8	96.3	90.7	92.3	1.62702e+07
High	Master Protein	P29411	GTP:AMP phosphotransferase AK3, mitochondrial OS=Rattus norvegicus OX=10116 GN=Ak3 PE=2 SV=2	0	34.934	37	8	117	8	227	25.4	8.85	152.08	8	other metabolic processes;stress response;developmental processes;other biological processes	mitochondrion;other cell component	kinase activity;other molecular function	Pf00406, Pf05191	26956		Ak3	P29411; rno:26956	Factors involved in megakaryocyte development and platelet production		1	0	0.782	1.215	1.635	0.805	1.154	0.648	1.123	1.789	0.963995	0.831409	0.9364	0.893503	0.955152	0.941429	0.963176	0.911377	83.8	126.9	74.2	138.8	107.7	68.6	1.00906e+07
High	Master Protein	P86182	Coiled-coil domain-containing protein 22 OS=Rattus norvegicus OX=10116 GN=Ccdc22 PE=1 SV=2	0	31.097	16	8	77	8	627	70.8	6.11	110.21	8	transport;other biological processes	cytoskeleton;other cytoplasmic organelle	other molecular function	Pf05667	317381	ENSRNOG00000010846	Ccdc22	A6KP98; P86182; rno:317381	Neddylation		1	0	0.574	0.767	1.521	0.602	1.093	0.616	1.313	1.984	0.754918	0.54379	0.940873	0.321254	0.990161	0.82823	0.613809	0.903702	65.5	135.2	97.1	144.5	120.6	37	1.19298e+06
High	Master Protein	Q3MID3	ADP-ribosylation factor GTPase-activating protein 2 OS=Rattus norvegicus OX=10116 GN=Arfgap2 PE=1 SV=1	0	22.711	18	8	52	8	520	56.5	7.97	19.03	8	cell organization and biogenesis;transport	other membranes;ER/Golgi	enzyme regulator activity;other molecular function	Pf01412	362162	ENSRNOG00000014429	Arfgap2	Q3MID3; rno:362162	COPI-mediated anterograde transport; COPI-dependent Golgi-to-ER retrograde traffic		2	0	0.833	1.276	1.331	0.854	1.091	0.679	1.037	1.688	0.983246	0.666271	0.970682	0.939465	0.993624	0.941429	0.966494	0.911377	134.8	91	127.4	69.4	98.9	78.5	1.03219e+08
High	Master Protein	Q920A6	Retinoid-inducible serine carboxypeptidase OS=Rattus norvegicus OX=10116 GN=Scpep1 PE=2 SV=1	0	23.192	16	8	114	8	452	51.1	5.53	78.06	8	protein metabolism;other metabolic processes;other biological processes	non-structural extracellular;cytosol	other molecular function	Pf00450	114861		Scpep1	Q920A6; rno:114861			0	0	0.874	0.785	1.071	0.965	1.141	0.875	1.412	1.668	0.983045	0.62517	0.970682	0.992112	0.96318	0.995353	0.305532	0.911377	87.1	96.8	119.1	126.1	88.7	82.1	1.25326e+07
High	Master Protein	P61751	ADP-ribosylation factor 4 OS=Rattus norvegicus OX=10116 GN=Arf4 PE=2 SV=2	0	51.375	41	8	225	3	180	20.4	7.14	429.28	8	cell organization and biogenesis;stress response;transport;developmental processes;signal transduction;other biological processes	plasma membrane;other membranes;cytosol;ER/Golgi;other cell component	signal transduction activity or receptor binding;other molecular function	Pf00025	79120	ENSRNOG00000012623	Arf4	P36403; P61751; rno:79120	COPI-mediated anterograde transport; COPI-dependent Golgi-to-ER retrograde traffic; VxPx cargo-targeting to cilium		3	0	0.549	1.276	2.339	0.803	1.397	0.585	0.991	2.827	0.634584	0.688306	0.914917	0.888753	0.376247	0.82823	0.913831	0.623017	79.1	136.2	68.5	135.5	100.5	80.4	8.95684e+06
High	Master Protein	P06302	Prothymosin alpha OS=Rattus norvegicus OX=10116 GN=Ptma PE=1 SV=2	0	65.788	39	8	430	8	112	12.4	3.84	929.94	8	cell cycle OR cell proliferation;cell organization and biogenesis;other biological processes	nucleus	other molecular function	Pf03247	100359583; 29222		Ptma	P06302; Q569C8; rno:100359583; rno:29222			0	0	1.165	0.906	0.715	1.191	1.095	1.313	1.028	0.737	0.853273	0.951475	0.9364	0.805594	0.997524	0.927116	0.958519	0.902124	111.3	87.7	118	74.1	90.8	118.1	4.21508e+08
High	Master Protein	O35276	Neuropilin-2 OS=Rattus norvegicus OX=10116 GN=Nrp2 PE=2 SV=1	0	23.717	9	8	41	8	925	103.8	5.31	30.19	8	cell organization and biogenesis;developmental processes;signal transduction;other biological processes	plasma membrane;other membranes;other cell component	kinase activity;other molecular function	Pf00431, Pf00629, Pf00754, Pf11980	81527		Nrp2	O35276; rno:81527	Neurophilin interactions with VEGF and VEGFR		1	0	0.853	1.193	0.993	1.084	1.279	1.196	0.896	0.759	0.992464	0.838841	0.955305	0.909467	0.831496	0.941429	0.638428	0.902124	110	127.2	92.5	91.1	73.3	105.9	6.30317e+06
High	Master Protein	P47196	RAC-alpha serine/threonine-protein kinase OS=Rattus norvegicus OX=10116 GN=Akt1 PE=1 SV=1	0	25.74	15	8	62	6	480	55.7	5.9	51.41	8	cell organization and biogenesis;protein metabolism;other metabolic processes;stress response;transport;developmental processes;signal transduction;other biological processes	plasma membrane;other membranes;cytosol;cytoskeleton;mitochondrion;nucleus;other cell component	enzyme regulator activity;kinase activity;other molecular function	Pf00069, Pf00169, Pf00433	24185		Akt1	P47196; rno:24185	KEAP1-NFE2L2 pathway; Regulation of PTEN stability and activity; CTLA4 inhibitory signaling; PI5P, PP2A and IER3 Regulate PI3K/AKT Signaling; RAB GEFs exchange GTP for GDP on RABs; Deactivation of the beta-catenin transactivating complex; AKT phosphorylates targets in the cytosol; Regulation of TP53 Degradation; FLT3 Signaling; CD28 dependent PI3K/Akt signaling; Extra-nuclear estrogen signaling; …	Estrogen signaling; EPO receptor signaling; Toll-like receptor signaling pathway; Kit receptor signaling pathway; Focal adhesion; IL-3 signaling pathway; IL-1 signaling pathway; Wnt signaling pathway; Angiotensin II signaling (acute) in thick ascending limbs; IL-5 signaling pathway; TNF-alpha NF-kB signaling pathway; IL-2 signaling pathway; Cardiovascular signaling; Integrin-mediated cell adhesio…	48	2	0.658	1.654	2.377	0.694	1.088	0.632	0.842	1.895	0.890353	0.113666	0.794125	0.719263	0.986928	0.941429	0.445653	0.911377	74.3	116.5	29.5	151.3	84	144.5	2.1382e+06
High	Master Protein	Q6AY86	Vacuolar protein sorting-associated protein 26A OS=Rattus norvegicus OX=10116 GN=Vps26a PE=1 SV=1	0	36.297	28	8	113	8	327	38.1	6.57	136.88	8	transport	other membranes;cytosol;other cytoplasmic organelle;other cell component		Pf03643	361846	ENSRNOG00000030683	Vps26a	Q6AY86; rno:361846	WNT ligand biogenesis and trafficking		1	0	1.009	1.187	0.973	1.011	1.081	0.98	0.924	0.937	0.925727	0.844469	0.965067	0.964167	0.986928	0.966404	0.660783	0.911377	124.3	121.2	98.3	67.1	92.3	96.8	4.18358e+07
High	Master Protein	O54874	Serine/threonine-protein kinase MRCK alpha OS=Rattus norvegicus OX=10116 GN=Cdc42bpa PE=1 SV=1	0	19.081	5	8	20	6	1732	196.9	6.73	0	8	cell organization and biogenesis;protein metabolism;other metabolic processes;transport;other biological processes	cytoskeleton;other cell component	kinase activity;other molecular function	Pf00069, Pf00130, Pf00433, Pf00780, Pf08826, Pf15796	114116		Cdc42bpa	O54874; rno:114116	RAC1 GTPase cycle; RHOQ GTPase cycle		2	0	1.627	1.278	2.116	1.564	0.989	1.406	0.765	1.528	0.352093	0.888793	0.9364	0.440017	0.905636	0.669967	0.729899	0.945182	122.5	118.6	17.6	100.6	115.5	125	1.21204e+06
High	Master Protein	Q9JMI1	Acetoacetyl-CoA synthetase OS=Rattus norvegicus OX=10116 GN=Aacs PE=1 SV=1	0	29.597	13	8	85	8	672	75	6.49	121.92	8	other metabolic processes;stress response;developmental processes;other biological processes	cytosol	other molecular function	Pf00501, Pf16177	65984	ENSRNOG00000000967	Aacs	Q9JMI1; rno:65984	Synthesis of Ketone Bodies		1	0	0.8	1.279	0.934	0.927	1.155	0.738	0.91	0.962	0.965995	0.661424	0.950299	0.994997	0.94885	0.941429	0.603987	0.911377	96.3	92	119.3	141.5	70.2	80.7	4.25939e+07
High	Master Protein	P58405	Striatin-3 OS=Rattus norvegicus OX=10116 GN=Strn3 PE=1 SV=2	0	38.69	13	8	61	7	794	87.1	5.33	92.87	8	other biological processes	plasma membrane;other membranes;ER/Golgi;nucleus;other cell component	other molecular function	Pf00400, Pf08232	114520	ENSRNOG00000060335	Strn3	P58405; rno:114520			0	1	0.716	1.116	1.772	0.689	1.303	0.669	1.095	1.619	0.926344	0.933954	0.9364	0.69826	0.79908	0.941429	0.987838	0.911377	64.7	133.1	80.5	165.3	83.5	72.9	3.59849e+06
High	Master Protein	Q5FVQ4	Malectin OS=Rattus norvegicus OX=10116 GN=Mlec PE=2 SV=1	0	36.478	35	8	118	8	291	32.4	5.55	179.17	8	protein metabolism;other metabolic processes	other membranes;ER/Golgi	other molecular function	Pf11721	304543	ENSRNOG00000064601	Mlec	Q5FVQ4; rno:304543	Neutrophil degranulation		1	0	1.226	0.797	0.561	1.216	0.937	1.074	1.343	0.743	0.789641	0.778082	0.877227	0.77606	0.73378	0.941429	0.425289	0.902124	106.7	84.5	148.1	71.5	85.8	103.5	5.29561e+07
High	Master Protein	O88989	Malate dehydrogenase, cytoplasmic OS=Rattus norvegicus OX=10116 GN=Mdh1 PE=1 SV=3	0	35.581	28	8	171	8	334	36.5	6.58	187.09	8	other metabolic processes	cytosol;other cell component	other molecular function	Pf00056, Pf02866	24551	ENSRNOG00000008103	Mdh1	O88585; O88989; Q6PCV2; rno:24551	Gluconeogenesis	TCA cycle; Hexoses metabolism in proximal tubules	3	0	0.749	1.35	1.713	0.93	1.229	0.72	0.944	1.695	0.928745	0.509664	0.9364	0.994997	0.846133	0.941429	0.754391	0.911377	98.5	125.7	70.1	124.8	104.8	76	3.32561e+07
High	Master Protein	P05712	Ras-related protein Rab-2A OS=Rattus norvegicus OX=10116 GN=Rab2a PE=2 SV=1	0	43.357	45	8	117	8	212	23.5	6.54	215.42	8	cell organization and biogenesis;transport;signal transduction	other membranes;ER/Golgi;other cell component	other molecular function	Pf00071	65158		Rab2a	P05712; rno:65158	RAB geranylgeranylation; Golgi Cisternae Pericentriolar Stack Reorganization		2	0	0.679	1.083	1.622	0.94	1.285	0.754	1.154	1.79	0.893958	0.944486	0.939248	0.998247	0.737605	0.941429	0.939514	0.911377	98.2	127.7	92.8	123.8	100.7	56.9	5.48854e+07
High	Master Protein	O35217	Multiple inositol polyphosphate phosphatase 1 OS=Rattus norvegicus OX=10116 GN=Minpp1 PE=1 SV=3	0	33.948	14	8	96	8	481	54.6	6.9	131.04	8	signal transduction	ER/Golgi	other molecular function	Pf00328	29688		Minpp1	O35217; rno:29688	Synthesis of IPs in the ER lumen		1	0	0.714	0.863	1.312	0.867	1.21	0.835	1.195	1.535	0.919792	0.868481	0.970682	0.959579	0.880234	0.982129	0.872594	0.941276	87.2	128.1	99.3	111.7	92.4	81.3	1.41981e+07
High	Master Protein	Q04931	FACT complex subunit SSRP1 OS=Rattus norvegicus OX=10116 GN=Ssrp1 PE=1 SV=2	0	24.028	12	8	24	8	709	80.9	6.87	16.13	8	cell organization and biogenesis;DNA metabolism;other metabolic processes;stress response;other biological processes	nucleus	nucleic acid binding activity;other molecular function	Pf00505, Pf03531, Pf08512, Pf17292	81785		Ssrp1	Q04931; Q5XIT2; rno:81785	Regulation of TP53 Activity through Phosphorylation; Formation of RNA Pol II elongation complex ; RNA Polymerase II Pre-transcription Events; TP53 Regulates Transcription of DNA Repair Genes		5	0	0.647	1.301	2.078	0.726	1.146	0.446	0.737	1.647	0.864423	0.734571	0.914917	0.786386	0.960794	0.151794	0.16427	0.911377	46.5	166.9	40.9	142.5	144.1	59.1	939592
High	Master Protein	P97521	Mitochondrial carnitine/acylcarnitine carrier protein OS=Rattus norvegicus OX=10116 GN=Slc25a20 PE=1 SV=1	0	19.964	22	8	68	8	301	33.1	9.48	54.32	8	transport;developmental processes	other membranes;mitochondrion	transporter activity	Pf00153			Slc25a20	P97521	Carnitine metabolism		1	0	0.697	1.351	1.212	0.797	1.069	0.715	1.041	2.361	0.923864	0.618033	0.991493	0.898101	0.972411	0.941429	0.987838	0.802127	76.1	122.8	62.2	162.6	107	69.3	1.55855e+06
High	Master Protein	P05982	NAD(P)H dehydrogenase [quinone] 1 OS=Rattus norvegicus OX=10116 GN=Nqo1 PE=1 SV=4	0	45.304	29	8	360	8	274	30.9	8.43	507.82	8	protein metabolism;other metabolic processes;stress response;other biological processes	cytosol;nucleus;other cell component	other molecular function	Pf02525	24314	ENSRNOG00000012772	Nqo1	P05982; Q63478; rno:24314	Regulation of ornithine decarboxylase (ODC)	Transcriptional activation by Nfe2l2 in response to phytochemicals; Estrogen metabolism; Oxidative stress response	4	0	1.018	1.044	0.96	1.306	1.23	1.23	1.054	1.013	0.919792	0.978792	0.955305	0.612055	0.84425	0.941429	0.987396	0.933576	100.3	106	96	109	87.5	101.2	7.35686e+07
High	Master Protein	Q6AY84	Secernin-1 OS=Rattus norvegicus OX=10116 GN=Scrn1 PE=1 SV=1	0	54.561	23	8	191	8	414	46.4	4.84	289.43	8	protein metabolism;transport;other biological processes	other membranes;nucleus;other cell component	other molecular function	Pf03577	502776	ENSRNOG00000009636	Scrn1	Q6AY84; rno:502776			0	0	0.798	1.029	1.445	0.959	1.209	0.852	1.077	1.597	0.963995	0.996923	0.955305	0.994997	0.870852	0.979094	0.996764	0.937229	98.1	110	108.3	98	89.8	95.8	2.14369e+08
High	Master Protein	F1LR10	LIM domain and actin-binding protein 1 OS=Rattus norvegicus OX=10116 GN=Lima1 PE=1 SV=2	0	51.64	18	8	86	8	755	83.7	6.25	68.87	8	cell organization and biogenesis;other metabolic processes;transport;other biological processes	plasma membrane;other membranes;cytoskeleton;other cell component	cytoskeletal activity;other molecular function	Pf00412	300228	ENSRNOG00000059801	Lima1	F1LR10; G3V8I6; rno:300228			0	0	0.437	0.781	1.326	1.103	1.584	1.002	1.281	1.759	0.12241	0.582934	0.98046	0.888753	0.107929	0.954851	0.629625	0.911377	75.7	123.6	95.1	141.4	76.5	87.7	3.60178e+06
High	Master Protein	Q4V8H8	EH domain-containing protein 2 OS=Rattus norvegicus OX=10116 GN=Ehd2 PE=1 SV=1	0	39.953	18	8	90	7	543	61.2	6.55	139.7	8	cell organization and biogenesis;transport;other biological processes	plasma membrane;other membranes;cytosol;cytoskeleton;other cytoplasmic organelle;other cell component	other molecular function	Pf00350, Pf12763, Pf16880, Pf18150	361512	ENSRNOG00000011346	Ehd2	Q4V8H8; rno:361512	Factors involved in megakaryocyte development and platelet production	Insulin signaling	2	1	0.733	1.015	1.686	1.04	0.964	0.624	1.131	1.828	0.926344	0.999911	0.9364	0.939133	0.819744	0.922081	0.958305	0.911377	83.7	113.1	87.9	139.8	101.1	74.5	5.23885e+06
High	Master Protein	Q4KMA2	UV excision repair protein RAD23 homolog B OS=Rattus norvegicus OX=10116 GN=Rad23b PE=1 SV=1	0	22.062	26	8	117	8	415	43.5	4.83	101.9	8	protein metabolism;DNA metabolism;other metabolic processes;stress response;developmental processes;other biological processes	cytosol;nucleus;other cell component	nucleic acid binding activity;other molecular function	Pf00240, Pf00627, Pf09280	298012	ENSRNOG00000016137	Rad23b	Q0D2G8; Q4KMA2; Q5CZZ8; Q6IRD5; rno:298012	N-glycan trimming in the ER and Calnexin/Calreticulin cycle; Formation of Incision Complex in GG-NER; DNA Damage Recognition in GG-NER; Josephin domain DUBs		4	0	1.101	0.972	0.736	1.236	1.125	1.098	1.108	0.87	0.854738	0.999911	0.9364	0.714025	0.983305	0.941429	0.987396	0.911377	100	95.8	145.5	76.3	86.6	95.8	3.31007e+07
High	Master Protein	Q80WE1	Synaptic functional regulator FMR1 OS=Rattus norvegicus OX=10116 GN=Fmr1 PE=1 SV=2	0	25.587	15	8	65	7	593	66.7	7.23	16.02	8	cell-cell signaling;cell organization and biogenesis;DNA metabolism;RNA metabolism OR transcription;other metabolic processes;stress response;transport;developmental processes;signal transduction;other biological processes	plasma membrane;other membranes;cytosol;cytoskeleton;ER/Golgi;nucleus;other cell component	cytoskeletal activity;translation activity;nucleic acid binding activity;other molecular function	Pf00013, Pf05641, Pf12235, Pf16098, Pf17904, Pf18336	24948	ENSRNOG00000057464	Fmr1	P70568; Q80WE1; rno:24948			0	0	1.612	10.97	3.995	0.92	0.934	0.104	7.936	8.121	0.187745	1.63462e-16	0.113473	0.994997	0.783723	2.64422e-12	1.56564e-16	0.00287398	212.6	113	21.8	87.2	30.5	135	1.14927e+07
High	Master Protein	Q4V7C6	GMP synthase [glutamine-hydrolyzing] OS=Rattus norvegicus OX=10116 GN=Gmps PE=1 SV=1	0	37.142	16	8	101	8	693	76.7	6.64	72.56	8	other metabolic processes;other biological processes	cytosol	other molecular function	Pf00117, Pf00958, Pf02540	295088		Gmps	Q4V7C6; rno:295088	Purine ribonucleoside monophosphate biosynthesis; Azathioprine ADME		2	0	0.846	1.026	1.509	0.996	1.196	1.007	1.092	1.26	0.997646	0.999911	0.940873	0.966492	0.902581	0.954851	0.987838	0.997179	94.7	119.8	85.5	106.2	98.7	95.2	7.97646e+06
High	Master Protein	Q9Z254	PDZ domain-containing protein GIPC1 OS=Rattus norvegicus OX=10116 GN=Gipc1 PE=1 SV=2	0	39.545	25	8	98	8	333	36.1	5.91	115.24	8	cell-cell signaling;transport;other biological processes	other membranes;cytosol;ER/Golgi;other cell component	signal transduction activity or receptor binding;cytoskeletal activity;other molecular function	Pf00595	83823	ENSRNOG00000003864	Gipc1	Q6GR70; Q9QUQ4; Q9Z254; rno:83823			0	0	1	1.185	1.044	1.151	1.134	1.155	0.824	0.876	0.911738	0.867025	0.970467	0.846962	0.972959	0.941429	0.372146	0.911377	105.4	111.8	88.5	95.5	91.3	107.5	1.28108e+07
High	Master Protein	Q75Q39	Mitochondrial import receptor subunit TOM70 OS=Rattus norvegicus OX=10116 GN=Tomm70 PE=1 SV=1	0	24.327	13	8	67	8	610	67.4	7.5	58.25	8	cell organization and biogenesis;transport;other biological processes	other membranes;mitochondrion	other molecular function	Pf00515, Pf13174, Pf13181	304017	ENSRNOG00000001640	Tomm70	Q75Q39; rno:304017	Ub-specific processing proteases; PINK1-PRKN Mediated Mitophagy; DDX58/IFIH1-mediated induction of interferon-alpha/beta		3	0	0.874	0.865	0.915	0.931	1.1	0.914	1.214	1.08	0.983045	0.845049	0.940873	0.995101	0.999527	0.986613	0.825543	0.945182	96.7	122.6	69.4	168.1	68.7	74.5	5.91517e+06
High	Master Protein	A2VD12	Pre-B-cell leukemia transcription factor-interacting protein 1 OS=Rattus norvegicus OX=10116 GN=Pbxip1 PE=1 SV=1	0	27.38	14	8	54	8	722	80.2	5.41	63.14	8	cell adhesion;cell organization and biogenesis;protein metabolism;RNA metabolism OR transcription;other metabolic processes;stress response;developmental processes;other biological processes	cytosol;cytoskeleton;nucleus;other cell component	other molecular function		310644	ENSRNOG00000020673	Pbxip1	A2VD12; rno:310644			0	0	0.843	0.931	1.216	0.917	1.073	0.911	1.035	1.23	0.992464	0.944486	0.98424	0.994997	0.988245	0.987952	0.977989	0.993627	57	125.8	98.1	99.9	131.7	87.5	2.16908e+06
High	Master Protein	P35952	Low-density lipoprotein receptor OS=Rattus norvegicus OX=10116 GN=Ldlr PE=1 SV=1	0	33.075	10	8	89	8	879	96.6	4.98	102.78	8	protein metabolism;other metabolic processes;stress response;transport;developmental processes;other biological processes	non-structural extracellular;plasma membrane;other membranes;ER/Golgi;other cytoplasmic organelle;other cell component	other molecular function	Pf00057, Pf00058, Pf12662, Pf14670	300438		Ldlr	P35952; rno:300438	LDL clearance; Cargo recognition for clathrin-mediated endocytosis; Chylomicron clearance	Wnt signaling pathway and pluripotency; Statin pathway	6	0	0.942	1.477	1.17	0.979	1.124	0.801	0.855	0.906	0.932609	0.220494	0.99967	0.976302	0.984579	0.958427	0.479843	0.911377	108.3	127.1	68.2	85.3	118.4	92.7	1.04424e+07
High	Master Protein	Q60587	Trifunctional enzyme subunit beta, mitochondrial OS=Rattus norvegicus OX=10116 GN=Hadhb PE=1 SV=1	0	39.745	17	8	226	8	475	51.4	9.47	251.42	8	other metabolic processes;other biological processes	other membranes;mitochondrion;ER/Golgi	nucleic acid binding activity;other molecular function	Pf00108, Pf02803	171155	ENSRNOG00000010800	Hadhb	Q60587; rno:171155	Acyl chain remodeling of CL; Beta oxidation of decanoyl-CoA to octanoyl-CoA-CoA; Beta oxidation of octanoyl-CoA to hexanoyl-CoA; Beta oxidation of lauroyl-CoA to decanoyl-CoA-CoA; Beta oxidation of hexanoyl-CoA to butanoyl-CoA; Beta oxidation of myristoyl-CoA to lauroyl-CoA; Beta oxidation of palmitoyl-CoA to myristoyl-CoA	Beta-oxidation meta-pathway; Beta-oxidation of unsaturated fatty acids	9	0	0.674	1.239	2.145	0.744	1.118	0.643	0.956	1.873	0.888956	0.757158	0.934972	0.791831	0.986928	0.941429	0.79978	0.911377	83.7	129	64.2	135.1	115.3	72.6	1.77656e+07
High	Master Protein	P05369	Farnesyl pyrophosphate synthase OS=Rattus norvegicus OX=10116 GN=Fdps PE=2 SV=2	0	48.626	24	8	329	8	353	40.8	5.43	563.73	8	other metabolic processes;developmental processes;other biological processes	mitochondrion;other cytoplasmic organelle;other cell component	other molecular function	Pf00348	83791		Fdps	P05369; Q6GT82; rno:83791	Cholesterol biosynthesis	Cholesterol metabolism	2	0	1.083	1.153	0.73	1.044	1.017	0.859	1.055	0.761	0.895459	0.871152	0.9364	0.939465	0.902581	0.986613	0.987838	0.903702	113.2	113.6	96.3	75.1	108.7	93.1	1.69919e+08
High	Master Protein	Q6PCT3	Tumor protein D54 OS=Rattus norvegicus OX=10116 GN=Tpd52l2 PE=1 SV=1	0	39.649	47	8	112	8	220	24	6.15	200.61	8		other cell component	other molecular function	Pf04201	296480		Tpd52l2	Q6PCT3; rno:296480			0	0	1.161	0.874	0.657	1.13	0.994	1.091	1.171	0.774	0.854024	0.923096	0.933714	0.869615	0.870852	0.941429	0.918336	0.903702	108	94.2	121	79.9	98.4	98.5	4.22244e+07
High	Master Protein	Q7TNY6	Golgi resident protein GCP60 OS=Rattus norvegicus OX=10116 GN=Acbd3 PE=1 SV=3	0	38.131	18	8	91	8	526	60.4	5.03	94.34	8	other metabolic processes	other membranes;mitochondrion;ER/Golgi	other molecular function	Pf00887, Pf13897	289312		Acbd3	Q7TNY6; rno:289312	Golgi Associated Vesicle Biogenesis		1	0	0.963	0.859	0.657	1.009	1.068	1.011	1.277	0.86	0.926344	0.860054	0.894304	0.958787	0.975883	0.951092	0.674534	0.911377	90.9	106.5	115.4	84	107.8	95.4	1.68361e+07
High	Master Protein	Q6DGG0	Peptidyl-prolyl cis-trans isomerase D OS=Rattus norvegicus OX=10116 GN=Ppid PE=1 SV=3	0	26.807	26	8	77	8	370	40.7	7.17	67.02	8	cell organization and biogenesis;protein metabolism;other metabolic processes;stress response;transport;other biological processes	mitochondrion;nucleus;other cell component	other molecular function	Pf00160, Pf13176	361967		Ppid	Q6DGG0; rno:361967	ESR-mediated signaling		1	0	1.343	1.11	0.693	1.237	0.968	1.025	1.086	0.739	0.524904	0.940395	0.930529	0.719263	0.848091	0.943615	0.994983	0.89536	118.4	81.3	116.4	85.7	95.8	102.4	2.69601e+07
High	Master Protein	Q68FU3	Electron transfer flavoprotein subunit beta OS=Rattus norvegicus OX=10116 GN=Etfb PE=1 SV=3	0	38.74	35	8	190	8	255	27.7	7.75	250.85	8	other metabolic processes	mitochondrion;other cell component	other molecular function	Pf01012	292845	ENSRNOG00000017851	Etfb	Q68FU3; rno:292845	Respiratory electron transport; Protein methylation		2	0	0.774	1.098	1.494	0.878	1.1	0.74	1.054	1.577	0.949573	0.944486	0.947601	0.964528	0.999527	0.941429	0.987838	0.941276	90.4	116.3	85	124.5	104.2	79.5	1.20244e+07
High	Master Protein	P48004	Proteasome subunit alpha type-7 OS=Rattus norvegicus OX=10116 GN=Psma7 PE=1 SV=1	0	30.792	30	8	141	8	254	28.3	8.68	197.81	8	protein metabolism;other metabolic processes	nucleus;other cell component	other molecular function	Pf00227, Pf10584			Psma7	P48004	Neddylation; Ub-specific processing proteases; Regulation of RAS by GAPs; Autodegradation of the E3 ubiquitin ligase COP1; Activation of NF-kappaB in B cells; Oxygen-dependent proline hydroxylation of Hypoxia-inducible Factor Alpha; Cross-presentation of soluble exogenous antigens (endosomes); Autodegradation of Cdh1 by Cdh1:APC/C; SCF-beta-TrCP mediated degradation of Emi1; APC/C:Cdc20 mediated …		44	0	0.767	1.193	1.478	1.019	1.319	0.9	0.95	1.401	0.943866	0.832614	0.95208	0.958787	0.635592	0.9999	0.775847	0.968509	102	116.5	78.3	112.5	99.5	91.1	3.3705e+07
High	Master Protein	P47860	ATP-dependent 6-phosphofructokinase, platelet type OS=Rattus norvegicus OX=10116 GN=Pfkp PE=1 SV=2	0	42.556	13	8	58	7	788	85.7	7.28	98.09	8	other metabolic processes;other biological processes	other membranes;cytosol;other cell component	kinase activity;other molecular function	Pf00365	60416	ENSRNOG00000017163	Pfkp	P47860; Q5HZX8; rno:60416	Glycolysis	Hexoses metabolism in proximal tubules	2	0	0.548	0.666	1.962	0.785	1.43	0.592	3.827	5.654	0.567401	0.109972	0.9364	0.888753	0.385843	0.832702	3.39316e-15	0.0110021	29.5	190.1	102.8	232.7	31.7	13.2	1.91527e+06
High	Master Protein	Q6P7B0	Tryptophan--tRNA ligase, cytoplasmic OS=Rattus norvegicus OX=10116 GN=Wars1 PE=1 SV=2	0	29.342	16	8	131	8	481	54.1	6.48	195.45	8	protein metabolism;RNA metabolism OR transcription;other metabolic processes;developmental processes;other biological processes	cytosol;nucleus;other cell component	enzyme regulator activity;other molecular function	Pf00458, Pf00579		ENSRNOG00000004359	Wars1	Q6P7B0			0	0	0.773	1.212	1.548	0.79	1.028	0.741	0.823	1.319	0.949573	0.794076	0.940873	0.869615	0.921236	0.941429	0.220457	0.991013	99.7	106.9	72.4	113.6	103.6	103.8	2.56692e+07
High	Master Protein	Q9JLZ1	Glutaredoxin-3 OS=Rattus norvegicus OX=10116 GN=Glrx3 PE=1 SV=2	0	34.689	26	8	188	8	337	37.8	5.72	122.27	8	cell organization and biogenesis;protein metabolism;other metabolic processes;other biological processes	cytosol;cytoskeleton;nucleus;other cell component	other molecular function	Pf00085, Pf00462	58815	ENSRNOG00000016227	Glrx3	Q5RK11; Q9JLZ1; rno:58815			0	0	0.794	0.865	1.073	0.879	1.134	0.885	1.091	1.168	0.963995	0.907093	0.974413	0.959579	0.969706	0.995353	0.994983	0.971502	83.6	113.2	99.5	105.4	101.6	96.6	2.87089e+07
High	Master Protein	P16975	SPARC OS=Rattus norvegicus OX=10116 GN=Sparc PE=1 SV=4	0	47.829	26	8	213	8	301	34.3	4.89	301.38	8	stress response;developmental processes;other biological processes	non-structural extracellular;extracellular matrix;other membranes;nucleus;other cell component	other molecular function	Pf00050, Pf09289, Pf10591	24791		Sparc	O08953; P16975; Q6GSZ4; rno:24791	ECM proteoglycans; Platelet degranulation ; Scavenging by Class H Receptors		3	0	1.146	0.889	0.82	1.086	0.98	1.033	1.252	1.023	0.857134	0.937258	0.9364	0.899402	0.840619	0.954851	0.712716	0.941276	99.5	92.5	120.7	85	101.8	100.5	1.29482e+08
High	Master Protein	Q641Y0	Dolichyl-diphosphooligosaccharide--protein glycosyltransferase 48 kDa subunit OS=Rattus norvegicus OX=10116 GN=Ddost PE=2 SV=1	0	33.989	22	8	99	8	441	48.9	5.97	161.39	8	protein metabolism;other metabolic processes;other biological processes	plasma membrane;other membranes;ER/Golgi;other cell component	enzyme regulator activity	Pf03345	313648		Ddost	Q641Y0; rno:313648	Neutrophil degranulation		1	0	0.712	0.901	1.321	0.806	1.052	0.633	1.406	1.813	0.910873	0.944622	0.970682	0.888753	0.955152	0.941429	0.255035	0.911377	80.6	111.5	92.6	129.2	113.4	72.7	1.17428e+07
High	Master Protein	Q641Z2	Tyrosine-protein phosphatase non-receptor type 9 OS=Rattus norvegicus OX=10116 GN=Ptpn9 PE=2 SV=1	0	22.99	14	8	36	8	593	67.9	7.84	27.92	8	protein metabolism;other metabolic processes;other biological processes	other cell component	other molecular function	Pf00102, Pf00650	266611	ENSRNOG00000017600	Ptpn9	Q641Z2; Q8K3Y9; rno:266611			0	0	0.628	1.148	1.453	0.927	1.233	0.771	0.767	1.527	0.857134	0.911268	0.944813	0.998231	0.882139	0.943615	0.232219	0.94183	80.8	124.2	88.9	123	103.4	79.7	2.1508e+06
High	Master Protein	Q1AAU6	Arf-GAP with SH3 domain, ANK repeat and PH domain-containing protein 1 OS=Rattus norvegicus OX=10116 GN=Asap1 PE=1 SV=2	0	30.056	10	8	34	8	1144	127	7.43	19.18	8	cell organization and biogenesis;other biological processes	plasma membrane;other membranes;cytosol;cytoskeleton;other cell component	enzyme regulator activity;other molecular function	Pf00169, Pf01412, Pf12796, Pf14604, Pf16746	314961		Asap1	Q1AAU4; Q1AAU5; Q1AAU6; rno:314961	VxPx cargo-targeting to cilium		1	0	0.605	1.021	1.321	0.731	1.198	0.672	0.908	2.307	0.857134	0.999911	0.965067	0.863043	0.921236	0.941429	0.894572	0.817497	40.1	158.3	98.3	161.8	105.3	36.1	212052
High	Master Protein	P19139	Casein kinase II subunit alpha OS=Rattus norvegicus OX=10116 GN=Csnk2a1 PE=1 SV=2	0	31.902	21	8	101	8	391	45	7.74	92.1	8	cell-cell signaling;cell cycle OR cell proliferation;protein metabolism;other metabolic processes;developmental processes;signal transduction;other biological processes	plasma membrane;other membranes;cytosol;nucleus;other cell component	enzyme regulator activity;kinase activity;other molecular function	Pf00069	116549	ENSRNOG00000005276	Csnk2a1	P19139; Q5BKC1; rno:116549	Regulation of PTEN stability and activity; Regulation of TP53 Activity through Phosphorylation; Signal transduction by L1; Synthesis of PC; Condensation of Prometaphase Chromosomes; RUNX1 interacts with co-factors whose precise effect on RUNX1 targets is not known; WNT mediated activation of DVL; Cooperation of PDCL (PhLP1) and TRiC/CCT in G-protein beta folding; Receptor Mediated Mitophagy	Wnt signaling pathway; TNF-alpha NF-kB signaling pathway	11	0	0.881	1.312	1.561	1.039	1.168	0.911	0.882	1.357	0.98755	0.586547	0.940873	0.939465	0.933816	0.997047	0.466756	0.982171	124.2	111.9	80.4	106.6	94.7	82.3	6.63065e+07
High	Master Protein	Q5XIA1	Nicalin OS=Rattus norvegicus OX=10116 GN=Ncln PE=2 SV=1	0	33.456	14	8	77	8	563	63	6.58	111.91	8	cell organization and biogenesis;other biological processes	other membranes;cytosol;ER/Golgi;other cell component	translation activity	Pf04389	314648		Ncln	Q5XIA1; rno:314648			0	0	0.612	1.228	2.164	0.797	1.407	0.745	0.841	1.332	0.806821	0.821871	0.917126	0.891588	0.473885	0.941429	0.529515	0.985239	56.1	173.4	48.4	186.4	73.8	61.9	920836
High	Master Protein	Q9JJ50	Hepatocyte growth factor-regulated tyrosine kinase substrate OS=Rattus norvegicus OX=10116 GN=Hgs PE=1 SV=1	0	24.98	10	8	49	8	776	86.2	6.25	24.07	8	cell organization and biogenesis;transport;other biological processes	other membranes;cytosol;other cytoplasmic organelle;other cell component	other molecular function	Pf00790, Pf01363, Pf12210	56084		Hgs	P97847; Q5XIV8; Q76N76; Q9JJ50; rno:56084	Cargo recognition for clathrin-mediated endocytosis; Lysosome Vesicle Biogenesis; Endosomal Sorting Complex Required For Transport (ESCRT); Ub-specific processing proteases; RHOU GTPase cycle; Negative regulation of MET activity; EGFR downregulation; RHOBTB3 ATPase cycle		9	0	0.821	0.952	1.127	0.87	1.127	0.79	1.234	1.385	0.981691	0.998642	0.985705	0.950638	0.978023	0.957184	0.771678	0.972653	87.7	116.9	92.2	122.6	99.5	81.2	2.45888e+07
High	Master Protein	Q6AYS7	Aminoacylase-1A OS=Rattus norvegicus OX=10116 GN=Acy1a PE=1 SV=1	0	32.678	23	8	62	8	408	45.8	6.48	38.09	8	protein metabolism;other metabolic processes	non-structural extracellular;other cell component	other molecular function	Pf01546, Pf07687	300981		Acy1a	Q6AYS7; Q6PTT1; rno:300981	Aflatoxin activation and detoxification; Paracetamol ADME		2	0	1.182	1.008	0.747	1.17	1.135	1.095	1.083	0.799	0.805267	0.999911	0.9364	0.846962	0.967174	0.941429	0.994983	0.903702	110.3	98.8	111.4	89.1	88.7	101.7	7.77858e+06
High	Master Protein	Q63186	Translation initiation factor eIF-2B subunit delta OS=Rattus norvegicus OX=10116 GN=Eif2b4 PE=2 SV=1	0	37.486	23	8	59	8	524	57.8	9.17	55.08	8	protein metabolism;other metabolic processes;stress response;developmental processes;signal transduction;other biological processes	translational apparatus;other cell component	enzyme regulator activity;nucleic acid binding activity;other molecular function	Pf01008	117019	ENSRNOG00000005301	Eif2b4	Q63186; rno:117019	Recycling of eIF2:GDP	Translation factors	2	0	0.859	1.111	1.451	1.14	1.245	0.886	1.044	1.45	0.992464	0.937258	0.95208	0.855364	0.828376	0.995353	0.98654	0.956127	103.9	120.2	85.4	116.7	93.7	80.1	1.40018e+07
High	Master Protein	O70593	Small glutamine-rich tetratricopeptide repeat-containing protein alpha OS=Rattus norvegicus OX=10116 GN=Sgta PE=1 SV=1	0	40.14	28	8	145	8	314	34.1	5.12	226.63	8	cell organization and biogenesis;protein metabolism;other metabolic processes;stress response;transport;other biological processes	other membranes;cytosol;ER/Golgi;nucleus;other cell component	other molecular function	Pf00515, Pf16546	64667		Sgta	O70593; Q548F5; rno:64667	Insertion of tail-anchored proteins into the endoplasmic reticulum membrane		1	0	1.251	0.904	0.569	1.222	0.998	1.166	1.128	0.627	0.768067	0.948461	0.894304	0.767299	0.870852	0.941429	0.966494	0.687395	113.9	94.2	124	66.8	91.2	109.7	6.15621e+07
High	Master Protein	Q66H59	N-acetylneuraminate lyase OS=Rattus norvegicus OX=10116 GN=Npl PE=2 SV=1	0	26.606	25	8	55	8	320	35.1	6.93	30.02	8	other metabolic processes	other cell component	other molecular function	Pf00701	304860	ENSRNOG00000002775	Npl	Q66H59; rno:304860	Sialic acid metabolism		1	0	1.1	0.811	0.635	1.156	1.041	1.098	1.222	0.864	0.860267	0.672316	0.928512	0.855364	0.942418	0.941429	0.810118	0.911377	97.7	91.8	118.3	104	90.5	97.7	1.41372e+07
[truncated: 1,827 more rows]
[truncated: 49 more columns]

## Sheet: Acute Increased
Checked	Protein FDR Confidence: Combined	Master	Accession	Description	Exp. q-value: Combined	Sum PEP Score	Coverage [%]	# Peptides	# PSMs	# Unique Peptides	# AAs	MW [kDa]	calc. pI	Score Sequest HT: Sequest HT	# Peptides (by Search Engine): Sequest HT	Biological Process	Cellular Component	Molecular Function	Pfam IDs	Entrez Gene ID	Ensembl Gene ID	Gene Symbol	Gene ID	Reactome Pathways	WikiPathways	# Protein Pathway Groups	# Razor Peptides	Abundance Ratio: (H1) / (H1-R)	Abundance Ratio: (H1) / (H2)	Abundance Ratio: (H2-R) / (H2)	Abundance Ratio: (H1) / (N1)	Abundance Ratio: (H1-R) / (N1)	Abundance Ratio: (N2) / (N1)	Abundance Ratio: (H2) / (N2)	Abundance Ratio: (H2-R) / (N2)	Abundance Ratio Adj. P-Value: (H1) / (H1-R)	Abundance Ratio Adj. P-Value: (H1) / (H2)	Abundance Ratio Adj. P-Value: (H2-R) / (H2)	Abundance Ratio Adj. P-Value: (H1) / (N1)	Abundance Ratio Adj. P-Value: (H1-R) / (N1)	Abundance Ratio Adj. P-Value: (N2) / (N1)	Abundance Ratio Adj. P-Value: (H2) / (N2)	Abundance Ratio Adj. P-Value: (H2-R) / (N2)	Abundances (Grouped): H1	Abundances (Grouped): H1-R	Abundances (Grouped): H2	Abundances (Grouped): H2-R	Abundances (Grouped): N1	Abundances (Grouped): N2
[truncated: 19 more rows]
[truncated: 50 more columns]

[truncated: 3 more sheets: Acute Decreased, Chronic Increased, Chronic Decreased]
